# Supplementary material for: Computational identification of differentially-expressed genes as suggested novel COVID-19 biomarkers: A bioinformatics analysis of expression profiles
Source: Comput Struct Biotechnol J. 2023 Jun 12;21:3339–54. doi: 10.1016/j.csbj.2023.06.007 (PMC10259169; doi:10.1016/j.csbj.2023.06.007)
Supplement: Supplementary file 1 — Supplementary material [file mmc1.zip]

Archive with 7 entries (6 files):
- mmc1/
- mmc1/All_sig_genes.xlsx
- mmc1/Pathways.zip
- mmc1/Plots.zip
- mmc1/README.md
- mmc1/Res1-7_Plots.zip
- mmc1/Tables.zip
