# Supplementary material for: Computational identification of differentially-expressed genes as suggested novel COVID-19 biomarkers: A bioinformatics analysis of expression profiles
Source: Comput Struct Biotechnol J. 2023 Jun 12;21:3339–54. doi: 10.1016/j.csbj.2023.06.007 (PMC10259169; doi:10.1016/j.csbj.2023.06.007)
Supplement: Supplementary file 1 — Supplementary material [file mmc1.zip › mmc1/All_sig_genes.xlsx]

## Sheet: Recovered
Ensembl ID	baseMean	log2FoldChange	lfcSE	stat	pvalue	padj	diffexpressed
ENSG00000276016	110570388901589	214197231307206	0.588384070797882	364043219281484	0.000272180782231452	0.085403976533268	UP
ENSG00000122971	54035258057148	-108849341061212	0.306270260058601	-355402908008061	0.000379377262312765	0.0996386802853163	DOWN
ENSG00000161905	443915129548374	235506627010971	0.54028224331656	435895552600983	1.30685e+09	0.0155825905336901	UP
ENSG00000198899	758328816940977	0.847461856928248	0.229328097437247	369541223425597	0.000219530306058812	0.076347761996009	UP
ENSG00000228253	892847482243114	0.951784127381133	0.222228808646102	428290163268995	1.84472e+07	0.0206260521949557	UP
ENSG00000136819	263724766305893	109779536561043	0.290277736919346	378187930380433	0.000155648830071055	0.0618642334123687	UP
ENSG00000278567	122412743494649	241141564287639	0.68090988761646	354146075234361	0.000397918052257653	0.0996386802853163	UP
ENSG00000004897	318467695289673	0.509490468571597	0.140062772907477	363758661916651	0.000275204653868726	0.085403976533268	NO
ENSG00000160161	337430144445291	-400314003816204	104778077880951	-382058930562787	0.000133133186489301	0.0591485613519836	DOWN
ENSG00000081052	14374873210513	-126322269385018	0.35416321293136	-356678121195779	0.000361392963256602	0.0995259289370826	DOWN
ENSG00000198804	440843528046671	0.732737200736472	0.167276098752583	438040584519046	1.18458e+09	0.0148310004834771	UP
ENSG00000062485	949279265846627	0.311477622086266	0.0680097871286505	457989408931776	4.65211e+08	0.0072805591072943	NO
ENSG00000109861	118113641950607	0.647760540138459	0.160976239379076	402395125291178	5.72298e+09	0.0432657057224072	UP
ENSG00000167657	364618695795407	-148371414130736	0.399899442501574	-371021807888997	0.000207080787026688	0.0736618920013784	DOWN
ENSG00000206047	214325548476642	40500433157779	10922314515135	370804494795107	0.000208865588342567	0.0736618920013784	UP
ENSG00000124795	488388128540833	0.448115380251301	0.124267383131074	360605791286875	0.000310883784046029	0.0926729756251495	NO
ENSG00000125868	403450647894065	0.413667617866867	0.10789237590014	383407645272118	0.000126036939509763	0.0591485613519836	NO
ENSG00000158050	425371347846296	-109709203948505	0.306536985029602	-357898750579511	0.000344927956078327	0.0992550515949593	DOWN
ENSG00000282899	149756562929231	0.868427752032518	0.23289360039322	372886052071098	0.000192347574868969	0.0708291658046908	UP
ENSG00000255650	573812157393293	-332997729165984	0.872492209802781	-38166269615319	0.000135288474938624	0.0591485613519836	DOWN
ENSG00000064763	107884203572396	105094641084234	0.275621441984372	381300672137811	0.000137286377527882	0.0591485613519836	UP
ENSG00000137731	17661500385141	-215771478094049	0.544587666565015	-396210732158198	7.42911e+09	0.0460197013003221	DOWN
ENSG00000183087	333694406049538	-149763753198838	0.402342027126274	-372229951388685	0.000197416647387621	0.0716422152258844	DOWN
ENSG00000176928	183989547583391	-105961549349989	0.271318130636523	-390543562648759	9.40558e+09	0.0501097255139834	DOWN
ENSG00000170128	249817434367476	-15755733480351	0.399027775260887	-394853051771892	7.86324e+09	0.0464791125422614	DOWN
ENSG00000273079	531749670760624	-326909842271691	0.84622267622449	-386316570633905	0.000111927027351333	0.0556791758472451	DOWN
ENSG00000169635	235364596534934	-0.92931493683059	0.249117971642478	-373042109609137	0.000191160004464203	0.0708291658046908	DOWN
ENSG00000100292	565843420787322	173863770111243	0.363607640713584	47816313697378	1.73878e+08	0.00425975745643582	UP
ENSG00000160888	122251131482954	-150826794041133	0.311237995260284	-484602768100336	1.25958e+08	0.00350443006766994	DOWN
ENSG00000211892	251547975700963	-47921005565628	0.927044880692461	-51692217457512	2.35071e+07	0.00117723479892674	DOWN
ENSG00000211935	454920828460887	-427459516680333	0.680557805250124	-628101703312667	33636.5	8.42259e+08	DOWN
ENSG00000211937	838526016597396	-443750987682254	0.898163977790604	-494064556868377	7.78643e+07	0.0029834853448189	DOWN
ENSG00000270550	452018417138981	-415648681491001	0.938257668894173	-443000569322159	9.42306e+08	0.0124186012485009	DOWN
ENSG00000211955	12880943901439	-36599528955626	0.909630311558251	-4023560834613	5.73248e+09	0.0432657057224072	DOWN
ENSG00000211964	164981138784525	-431269110349328	0.87527724607733	-492722862706779	8.34041e+07	0.0029834853448189	DOWN
ENSG00000224373	160046245882783	-348936816937554	0.815851012618436	-427696738179753	1.89457e+08	0.0206260521949557	DOWN
ENSG00000211598	380610903566244	-31410433964624	0.808275173119574	-388610649061434	0.000101864835410344	0.0520550097688778	DOWN
ENSG00000211677	304303388968796	-287771337577828	0.730060086595295	-394174867057693	8.08897e+09	0.0464791125422614	DOWN
ENSG00000211648	303015729124107	-437268032284165	0.971741496763686	-449983903888487	6.80049e+08	0.00946024225667199	DOWN
ENSG00000211644	504693764846466	-273625530074633	0.765160516198988	-35760539688312	0.000348819670142029	0.0992550515949593	DOWN
ENSG00000211666	422398633893599	-342176792798754	0.736665857477699	-464493894111432	3.40177e+08	0.00644705121157899	DOWN
ENSG00000211660	932621113779857	-308083616605773	0.839324406804108	-367061429535763	0.000241968240238463	0.0818768207509611	DOWN
ENSG00000278196	216667471525344	-502444983778444	0.869505295110699	-577851551455448	75362.6	6.29026e+09	DOWN
ENSG00000211659	299048650141362	-527572653319906	0.996909926056789	-529207945001295	1.20933e+07	0.000757042644754297	DOWN
ENSG00000211637	817372632714926	-448723521628252	0.94134210983638	-476684849152501	1.8713e+08	0.00425975745643582	DOWN
ENSG00000211640	422677842879532	-265832670838016	0.748517274875058	-355145672332531	0.000383104988967573	0.0996386802853163	DOWN
ENSG00000211649	580414730002579	-450044497894078	0.994178808146463	-452679632885292	5.98846e+07	0.00882065008235114	DOWN
ENSG00000223350	21142689529708	-338044863907264	0.906304690629776	-372992512785476	0.000191536678513079	0.0708291658046908	DOWN
ENSG00000163702	334870885925569	-0.999906963381436	0.272206129689143	-367334477193192	0.000239396128833909	0.0818768207509611	DOWN
ENSG00000185950	17007450821684	-0.820868372958686	0.209528049674525	-391770158808713	8.93973e+09	0.0497446185051347	DOWN
ENSG00000171223	226357033153365	-140004184151369	0.299171251466462	-467973388034791	2.87248e+08	0.00599389816585554	DOWN
ENSG00000151364	509690007205768	-40677948939404	101417273232679	-401094879035821	6.04752e+09	0.0432657057224072	DOWN
ENSG00000229798	190791543485533	-324391093748669	0.911710599083923	-355804894749072	0.00037361970128138	0.0995259289370826	DOWN
ENSG00000089692	357788573040116	130173396129233	0.337239987053097	38599632643426	0.000113404072212839	0.0556791758472451	UP
ENSG00000175536	186102844907738	-120877994931871	0.330990164184189	-365201169133851	0.000260194036038799	0.085403976533268	DOWN
ENSG00000230212	518612508231444	-259683882476535	0.653552685782468	-397341925334799	7.08482e+09	0.0460197013003221	DOWN
ENSG00000250155	447132198575976	182458945022892	0.514348994225522	354737633535433	0.000389088366408097	0.0996386802853163	UP
ENSG00000125871	863980403722244	0.64899373035901	0.171305706069726	378851204229503	0.000151552248023235	0.0612075530726099	UP
ENSG00000129534	196266050333688	0.439839217809316	0.110447544244869	398233587551903	6.82412e+09	0.0460197013003221	NO
ENSG00000248527	103609536655448	0.994746633241105	0.242479787919154	410238990135033	4.08904e+09	0.0365677404639156	UP
ENSG00000226414	225966674061165	-42621290356137	0.925018636086621	-460761423536832	4.07315e+08	0.0067994523712019	DOWN
ENSG00000225276	151540021804907	-347354396224552	0.953354833697942	-364349541164237	0.000268960449070585	0.085403976533268	DOWN
ENSG00000255823	261292835714578	312444501236148	0.674393646647838	463296922782702	3.60458e+08	0.00644705121157899	UP
ENSG00000157483	525181819485355	13894701667002	0.380427221429804	365239417273556	0.000259806677434495	0.085403976533268	UP
ENSG00000170476	254606985307878	-210196637205811	0.493535392549054	-425899824772788	2.05345e+08	0.0214036293825674	DOWN
ENSG00000119720	23155387743068	0.70657347265085	0.173057553400773	408288143895425	4.44807e+09	0.0384068001411192	UP
ENSG00000181396	993391592264786	-0.917634704202823	0.23180071885341	-395872242649572	7.53517e+09	0.0460197013003221	DOWN
ENSG00000178104	420739701555177	-0.59123468377285	0.146892977541288	-402493498102501	5.69911e+09	0.0432657057224072	NO
ENSG00000163110	288746499505374	0.528434043160331	0.138347439304317	381961564173196	0.000133659785398992	0.0591485613519836	NO
ENSG00000189129	369691101258274	-238588555918961	0.561374298676004	-425007978601211	2.13694e+09	0.0214036293825674	DOWN
ENSG00000188242	79309454130529	-0.816595335129551	0.212129405572837	-384951503033918	0.0001183519214571	0.0569910021785727	DOWN
ENSG00000184500	43005414441597	196005667919586	0.466733138200593	419952327951795	2.67478e+09	0.0257601437199861	UP
ENSG00000163348	969355834021718	-0.613617241379561	0.17100759866491	-358824547078722	0.000332910780661072	0.096931231950619	DOWN
ENSG00000174903	407857219880163	0.443616658909347	0.113752466048337	389984212492447	9.62554e+09	0.0502132508005237	NO
ENSG00000166831	888301695184724	261160629674072	0.657906704111445	396956936358918	7.20026e+09	0.0460197013003221	UP
ENSG00000129625	624695726310213	0.603027847437716	0.146761421364984	410889893153891	3.9755e+09	0.0365677404639156	UP
ENSG00000102760	145398322365295	-117397986991496	0.322824013493544	-363659399810554	0.000276266856996594	0.085403976533268	DOWN
ENSG00000101782	108584715732105	100370992890842	0.254785028264854	393943841890525	8.16726e+09	0.0464791125422614	UP
ENSG00000274963	112843882899295	-12979359560728	0.324965396160755	-399407435809176	6.49475e+09	0.0451745808456335	DOWN
ENSG00000198626	365575130343603	-221095700755369	0.582253760339437	-379723955112761	0.000146316378249566	0.060361781861177	DOWN
ENSG00000196154	250373649178201	0.682860600734687	0.187383996507095	364417780313929	0.000268247938256689	0.085403976533268	UP
ENSG00000181433	376076050850015	-259051225694604	0.731407296439817	-354181899682375	0.000397378050094062	0.0996386802853163	DOWN
ENSG00000105366	449702506844193	177340952329171	0.365193096920354	485608719947539	1.19728e+08	0.00350443006766994	UP
ENSG00000141469	21436233878294	144703124600486	0.3606004745568	401283788598267	5.99931e+09	0.0432657057224072	UP
ENSG00000112759	100413439120222	152952401126526	0.39109902417048	391083566242431	9.19773e+09	0.0500676649796247	UP
ENSG00000182557	646269569763176	0.837982107681429	0.231131676391401	362556150141179	0.000288334262647693	0.0869866257433522	UP
ENSG00000243317	392941645187982	0.467953571766715	0.124292208509051	376494695347408	0.000166584443620182	0.0641734533576823	NO
ENSG00000163931	108915336987729	0.538740931468399	0.15086500528867	357101324086095	0.000355602915712485	0.0995259289370826	NO
ENSG00000152078	498998360593139	13341492445456	0.367872454008982	362666252938042	0.000287108130491599	0.0869866257433522	UP
ENSG00000204161	136332011417915	0.935843942227647	0.264144920720036	35429185602987	0.000395724888641479	0.0996386802853163	UP
ENSG00000281103	150473684604757	0.512116455622126	0.143875493182268	355944187780022	0.000371643769494708	0.0995259289370826	NO
ENSG00000206495	0.971389934386506	292196407595587	474453934506184	615858329638909	73398.6	9.1895e+08	UP
ENSG00000133107	16843363406982	-311333160444719	0.874079494954156	-356184033880177	0.000368264324623396	0.0995259289370826	DOWN
ENSG00000108423	12542432936549	-0.543620680838436	0.143208691112627	-379600341721512	0.000147047471786414	0.060361781861177	NO
ENSG00000239264	308047226571081	-284805491061245	0.703861561598581	-404632823554687	5.20273e+09	0.0432657057224072	DOWN
ENSG00000163958	846464850229157	-2000342104341	0.557185709252493	-359008149549386	0.000330574591379388	0.096931231950619	DOWN
ENSG00000213020	195614987221144	-0.507302785829625	0.132849829774815	-381861826010256	0.000134201246279776	0.0591485613519836	NO
ENSG00000197483	861354510081841	-146571892667208	0.411427225598207	-356252293352964	0.000367307809632323	0.0995259289370826	DOWN
ENSG00000042813	14883203190156	-366084627671287	0.961031667090452	-380928787476501	0.000139367616604115	0.0591485613519836	DOWN
ENSG00000109917	403529597220881	-0.612042466076681	0.162429573246285	-37680482306548	0.000164528918854679	0.0641734533576823	DOWN

## Sheet: Asymptomatic
Ensembl ID	baseMean	log2FoldChange	lfcSE	stat	pvalue	padj	diffexpressed
ENSG00000175899	765230271800332	-142092968139625	0.309498063663085	-459107777469991	4.40963e+08	8.57942e+09	DOWN
ENSG00000245105	39885431684843	-129964451561977	0.345414567098008	-376256429061085	0.000168180055939391	0.0017056413935692	DOWN
ENSG00000256069	910963820404622	-146768745924483	0.483949162710176	-303273065093367	0.00242351810306304	0.0139153619125656	DOWN
ENSG00000094914	251028302795356	0.506121916445951	0.153730331317415	329227103141367	0.000993817855864868	0.00696869199407905	NO
ENSG00000081760	315504226002102	-0.985969290231326	0.275600258738764	-357753397889915	0.000346851141606481	0.00303358455669797	DOWN
ENSG00000115977	113597371949514	-0.668139334738914	0.245244919508917	-272437584467319	0.00644231471526994	0.0291446360380053	DOWN
ENSG00000087884	13009856338228	-107753800160553	0.39047604791113	-275954954822419	0.00578811091063882	0.0269444687121019	DOWN
ENSG00000129673	337050673244933	-120923216823623	0.563570027745961	-214566444044698	0.0318997601635804	0.0944060979194011	DOWN
ENSG00000131043	326691300655096	0.524872451723708	0.189799941074145	276539839134444	0.00568533139736663	0.0265751745861755	NO
ENSG00000090861	240811284719665	0.546439499999046	0.242828172253017	225031344151319	0.024429055275898	0.0779860019237393	NO
ENSG00000124608	13226026525338	-0.399107152778518	0.174157907628968	-229163957130668	0.0219264500609643	0.0722039036617928	NO
ENSG00000149313	191631590259021	0.755399065981956	0.164476437253656	459274944542347	4.37444e+07	8.53084e+09	UP
ENSG00000008311	507935444265794	-0.675258750144104	0.254074379089968	-265772075312243	0.00786710486937784	0.0339174080456648	DOWN
ENSG00000215458	33063762254077	0.799753918036715	0.372058831095446	21495361786791	0.0315919213850899	0.093772132703017	UP
ENSG00000276072	558379793142605	0.925185338848173	0.152230110799768	607754493501676	122036	9.70093e+06	UP
ENSG00000181409	392670853848684	200420327487115	0.54233471871218	369550981288881	0.000219446003991614	0.00210995236114305	UP
ENSG00000183044	108122176767333	0.453298518260917	0.152484528881603	297275088552022	0.00295143890006791	0.0161898134938541	NO
ENSG00000165029	177977797466411	123344397768198	0.476598850366522	258801291008867	0.00965313627030509	0.0396969177547117	UP
ENSG00000154263	172718954893876	-137226653637316	0.570872694641167	-240380482243194	0.0162254335481055	0.0582737888761565	DOWN
ENSG00000179869	395654299033417	-0.830251301014514	0.365632678526753	-22707251013773	0.0231636244931936	0.0751707046798298	DOWN
ENSG00000154265	121650452481644	-0.401605017773713	0.175035797745609	-229441647335131	0.0217665878164303	0.0718191275429457	NO
ENSG00000154258	553793891630706	-113430173869609	0.518972780124687	-218566711422431	0.0288399685308743	0.0878638291778918	DOWN
ENSG00000004846	264348350482547	-102454369226332	0.385167724954047	-265999362326	0.00781421309305153	0.0337533027169243	DOWN
ENSG00000115657	425257007402929	0.659559729481466	0.269445537089028	244784061598148	0.0143715213618985	0.0532105419047668	UP
ENSG00000131269	161720777503643	0.307663013730832	0.13211316886081	23287838478462	0.0198705195121633	0.0674837662531627	NO
ENSG00000150967	992700210020128	-110068201157341	0.327140759396155	-336455174098477	0.000766681075253474	0.00565136712521254	DOWN
ENSG00000124574	5079926191183	-0.764287015374234	0.198166467781067	-385679284660113	0.000114884442857221	0.00124640660708181	DOWN
ENSG00000243064	233632571508757	0.793333739675161	0.336720925984922	235605713352869	0.0184700766728841	0.06398598780977	UP
ENSG00000108846	163659052197738	0.775339702324997	0.292087675675528	265447592244974	0.00794317080669685	0.0341688708125218	UP
ENSG00000114770	16506243121005	0.713175701285382	0.181782717762736	392323159243457	8.73691e+09	0.00100863165535383	UP
ENSG00000256340	211431513622833	-134133940137669	0.624720633521232	-214710276786641	0.0317851010067986	0.0942226742287482	DOWN
ENSG00000006071	410178033287246	-21220322599076	0.817220702551969	-259664525541392	0.00941390927257638	0.0389884697627047	DOWN
ENSG00000069431	498351743374462	-0.840419262732052	0.354431342272666	-237117648045221	0.0177315622850187	0.0620629465497439	DOWN
ENSG00000101986	542876143359278	0.771873404666084	0.296123426862841	260659351691077	0.00914478485006771	0.0381134175508814	UP
ENSG00000119688	40045158647021	-0.276173611565444	0.116371513407063	-237320632412331	0.0176344102155898	0.0618352656208329	NO
ENSG00000225989	185115377834658	0.558713960268487	0.238004992811871	234748840210306	0.0189004615658898	0.0650807972510836	NO
ENSG00000033050	320835189937743	0.899450415669023	0.194712152821819	46193850904217	3.84879e+08	7.74086e+09	UP
ENSG00000143921	152712406738336	-179460684325994	0.835919196236574	-214686640926481	0.0318039185087957	0.0942561391241857	DOWN
ENSG00000144827	852271758671315	0.815623714939244	0.22939345449807	355556664301468	0.000377165322648041	0.00323432180791334	UP
ENSG00000100997	895920464359728	0.651223930566986	0.282936474100248	230166129212542	0.0213542807012145	0.0710107820396298	UP
ENSG00000131969	268553944750686	-0.822224911169494	0.316681805765315	-259637559278926	0.00942130163315637	0.0389997343187693	DOWN
ENSG00000139826	140509882551661	-0.380236988839465	0.167064452118675	-227598979925043	0.0228466201573573	0.0743636252099606	NO
ENSG00000248487	180896878177961	0.368009689464324	0.144838696969851	254082435953512	0.0110591460188563	0.043913894118643	NO
ENSG00000231488	244315570328893	404047315452787	0.936067476923166	431643364836136	1.5857e+09	0.000248263373760642	UP
ENSG00000230475	44610252967807	243819701586332	0.817039162968974	29841862255456	0.00284333661015805	0.0157119675280516	UP
ENSG00000129968	867707113291865	-0.612854110937877	0.214726040751551	-285412104089871	0.00431560851713471	0.0215264616073811	DOWN
ENSG00000140526	576090244559609	0.890935053902691	0.228561264009124	389801420536039	9.69847e+09	0.00109441081659442	UP
ENSG00000158201	331484581467511	118876565435448	0.166836932336669	71253147471904	103.843	26025.5	UP
ENSG00000100439	305200903016159	154295014994038	0.360321614853866	428214707731632	1.85099e+09	0.000283304894908791	UP
ENSG00000011198	11782332743867	139424890039872	0.28139685218706	495474234897229	7.24262e+07	1.93137e+09	UP
ENSG00000163686	319307806649847	-0.74175373245264	0.340644657428739	-217749997329053	0.0294432838008537	0.0891810604056341	DOWN
ENSG00000136754	722338093141081	0.547792860375799	0.115650552220659	473662122538439	2.17311e+07	4.82399e+09	NO
ENSG00000108798	325369954554627	197646675314517	0.448103054806867	441074152908202	1.03017e+09	0.000174735792806716	UP
ENSG00000099204	113539652194331	-0.936689614893612	0.168896693867391	-554593221125483	2.92392e+06	1.3999e+08	DOWN
ENSG00000175164	1108199953951	553169745016939	137699160684841	401723396327016	5.88853e+09	0.000737981362985667	UP
ENSG00000278741	100874734308601	227424372061608	0.580585395656508	391715626612419	8.95997e+09	0.00102493183001629	UP
ENSG00000276016	110570388901589	376988156695868	0.61224186685202	615750371065341	73900.5	6.29815e+06	UP
ENSG00000174429	494835956073179	-150232842527009	0.575696403544137	-260958452410222	0.00906522479837865	0.0378700749001337	DOWN
ENSG00000146386	169105688924761	0.417055936387161	0.154452360907162	270022377086125	0.00692928521161096	0.0308665058062568	NO
ENSG00000163322	188770507314731	-108555799386043	0.307870930124922	-352601654667412	0.000421860610681734	0.0035352709810812	DOWN
ENSG00000146109	419218046569914	0.905379033241336	0.229192206350352	395030462710123	7.80518e+09	0.000924948783993654	UP
ENSG00000114626	199331226379717	256656082282464	0.363175884307662	706699132217268	15.8329	3670.88	UP
ENSG00000167315	40478680648331	0.770105587276285	0.186603929813656	412695267481943	3.67602e+08	0.000502168807642328	UP
ENSG00000278540	106567931799832	-0.76158827529207	0.277576114120675	-274370969456318	0.00607492349463965	0.0278997030680807	DOWN
ENSG00000275176	90812308157794	-113491072616299	0.451699556072086	-251253451748328	0.011986737816392	0.0465853306675951	DOWN
ENSG00000076555	140691516434438	-105908562053492	0.373945637241674	-283219140714417	0.00462301658067223	0.0227025564189121	DOWN
ENSG00000151498	24364611756325	0.329430238672406	0.118367165944846	278312178924606	0.00538385922128703	0.0255037325399268	NO
ENSG00000122971	54035258057148	-0.832328948954406	0.318404986725752	-261405751685449	0.00894739726637091	0.0374778901890143	DOWN
ENSG00000072818	166366057533086	0.334762584849228	0.113385522539549	295242794098747	0.00315285647889571	0.0169816145905676	NO
ENSG00000114331	603279035192741	0.782942719920912	0.163783459981299	478035279026533	1.74988e+08	4.03777e+09	UP
ENSG00000120437	213785330770813	0.526749324769201	0.129904428138514	405489891543605	5.0156e+09	0.00064339443156527	NO
ENSG00000182827	797599267632967	0.523597572568835	0.214758989837938	243807056907818	0.0147658911187892	0.0542933793853863	NO
ENSG00000181513	607662359495318	-0.889298704162999	0.222821108270743	-399108823694765	6.57708e+08	0.000810534748461223	DOWN
ENSG00000107897	148028529169223	0.310404076606967	0.14454121560828	214751256450057	0.0317524979976786	0.0941483185153195	NO
ENSG00000230124	213326633871076	-0.504928125174649	0.140394244676742	-359650159689413	0.000322525604520055	0.0028638443748873	NO
ENSG00000176244	841997543465406	-117401030077234	0.442809213729531	-26512779417671	0.00801878228224866	0.0343936807720977	DOWN
ENSG00000102977	200034106368137	0.302954481470265	0.111985236740535	270530732700238	0.00682412227196233	0.0305242726249381	NO
ENSG00000159640	42663652038158	-125915748368828	0.399963538599508	-314818067691192	0.00164290112723083	0.0103075433140052	DOWN
ENSG00000130234	276698347453094	-206680830524257	0.812239074617838	-254458123208984	0.0109408860614245	0.0436033402798135	DOWN
ENSG00000167769	149622013314457	-120846467882152	0.445979386639931	-270968729726784	0.00673466688112523	0.030194459928984	DOWN
ENSG00000213088	19921171090331	543487191776946	0.939522184929648	578471908907231	726336	4.47967e+07	UP
ENSG00000144648	356207362841598	-0.992369700050452	0.380570080614426	-260758727656226	0.00911828221682723	0.0380487231010335	DOWN
ENSG00000144476	946908977189834	277936091076265	0.627209673026616	443131066099598	9.3662e+08	0.000161772928297859	UP
ENSG00000131473	490207305677896	0.545773061166392	0.12039261442913	453327692694693	5.80756e+08	0.000108766857807324	NO
ENSG00000100412	534012779476529	0.574468226326077	0.188768969091527	304323443143634	0.00234049922433053	0.0135630873819108	NO
ENSG00000162390	134732830431608	-0.876929617300432	0.362792984072974	-241716255770823	0.0156420297792634	0.0566743489614753	DOWN
ENSG00000112304	125175784848207	0.398401785969599	0.174469371257587	228350559813389	0.0224006034806813	0.0733600720842609	NO
ENSG00000097021	663214508057852	130325961174804	0.269905578884992	482857604178446	1.37513e+08	3.30771e+07	UP
ENSG00000101473	19690814338695	0.676418295049793	0.116837190261577	578940912166252	70634.5	4.36713e+07	UP
ENSG00000123130	421226395096128	0.332094597034358	0.110773624365086	299795731102781	0.00271795741656402	0.0152199060985014	NO
ENSG00000161533	439259377695911	168990506687821	0.340674397142555	496046982412672	7.03229e+07	1.88936e+09	UP
ENSG00000087008	711778150984027	0.782019016649419	0.220897697288345	354018636793947	0.000399844566362924	0.00339278479895887	UP
ENSG00000153093	312769578285874	-112545008125719	0.478893207431663	-235010658700518	0.0187680358738301	0.0647405452928372	DOWN
ENSG00000143727	639804599466765	0.188454917396695	0.0884895742880388	212968498168228	0.0331976297106064	0.0971903014092815	NO
ENSG00000014257	715016366898814	139118290459179	0.532138312750112	261432577068564	0.00894037459731562	0.0374547398221153	UP
ENSG00000130377	298316112392819	-163087262960882	0.690991725443886	-236019125780582	0.0182655153422004	0.0634479608983876	DOWN
ENSG00000176715	377364679899191	-0.370465351277113	0.162005316424608	-228674811082213	0.0222105297685336	0.0729666315145738	NO
ENSG00000151726	199899229942477	436046921991421	0.63546887735061	686181396970033	679.916	126776	UP
ENSG00000068366	188873823531274	171437526693539	0.296847430925015	577527405776488	768279	4.7036e+07	UP
ENSG00000197142	428590275805534	0.692246557182118	0.143122959418253	483672612693219	1.31995e+08	3.19031e+09	UP
ENSG00000164398	133291693908029	-0.684559883465412	0.223371400844201	-306467113013668	0.00217909468165391	0.0128508080142755	DOWN
ENSG00000183549	230850598374979	-174563077440537	0.81820164848479	-213349701462722	0.0328839762937138	0.0965089974677206	DOWN
ENSG00000143632	0.654106778611294	-232107771032803	107132558303856	-21665474502577	0.0302693780329518	0.091022604292676	DOWN
ENSG00000075624	810163768463146	200175766763825	0.282350302837622	70896246524993	134.476	32069.4	UP
ENSG00000159251	213283421898847	-382262766889736	106654796958936	-358411227426474	0.000338226583223555	0.00297650393477177	DOWN
ENSG00000184009	145150372968602	160111712370918	0.238162711984904	672278674677951	1782.81	277277	UP
ENSG00000182584	717632152938378	134512180452529	0.536873077647273	250547449765964	0.0122287216627106	0.0472541960546718	UP
ENSG00000136518	174805768593313	0.39588966788627	0.156992067200571	252171765711249	0.0116783401856262	0.0456843677937948	NO
ENSG00000187003	108033461741688	-331117982763108	105544802247048	-313722680523917	0.00170554136659885	0.0106156489733122	DOWN
ENSG00000072110	177795021192004	143937152492953	0.44422153566514	324021104193955	0.00119441262285957	0.00803980969795796	UP
ENSG00000077522	287465283030325	-296356659513941	107816205147168	-274872092844871	0.00598283005849074	0.0275591038513968	DOWN
ENSG00000282844	410400449609199	10364348114768	0.163894567537203	632378990378398	2552.25	2.62997e+06	UP
ENSG00000138107	503702757733953	0.817090466313458	0.130193356701168	62759766474792	34744.6	3.3591e+06	UP
ENSG00000138071	942897421930387	145466988353859	0.273261061973119	532337052719822	1.01862e+07	3.99159e+08	UP
ENSG00000115091	206892739327975	1126193445453	0.217009167468222	518961230344295	2.10732e+07	7.10344e+08	UP
ENSG00000113812	107413220484766	0.692594706008281	0.201710646050329	343360511490043	0.000595611213225576	0.00465483919449701	UP
ENSG00000123612	263635766518794	-122891748276266	0.443112385228831	-277337651514306	0.00554778910478819	0.0260974336246283	DOWN
ENSG00000093072	129835324345345	0.841290028156598	0.284778906243947	295418659778099	0.00313494389745107	0.016914241584179	UP
ENSG00000137845	696802048638879	124425227744018	0.212602831732728	585247274130562	48431.8	3.10161e+07	UP
ENSG00000151694	201355272956029	0.46007522601082	0.212529260064015	216476181149006	0.0304059307343175	0.091312605611335	NO
ENSG00000226469	188147890791903	-132837220902958	0.493845534821307	-268985363917533	0.00714833628195607	0.0316531412100884	DOWN
ENSG00000114948	17146697239979	-141128899145918	0.541661848603166	-260547977506372	0.0091745689920926	0.0382210765945215	DOWN
ENSG00000151651	16646604920844	220626197413535	0.427468698444032	516122462806295	2.4534e+07	7.99909e+08	UP
ENSG00000168615	363926744534999	764540808093457	145716552449934	524676706413391	1.54791e+07	5.51348e+08	UP
ENSG00000154734	307023315116526	-0.924238697145477	0.359757305594857	-256906165009562	0.0101974314031603	0.0413311237188629	DOWN
ENSG00000142303	196636467593618	-234605723371566	0.468742248748469	-500500486137015	5.58606e+07	1.5532e+09	DOWN
ENSG00000138316	193105901856279	-19929114251386	0.710696378808816	-280416713038398	0.00504467478457103	0.0242733775183817	DOWN
ENSG00000166106	160080489538851	-20083681933372	0.85487481465018	-23493126232278	0.0188081079201388	0.0648430431392364	DOWN
ENSG00000140470	34064519312475	-122413837800339	0.525470090402719	-232960619521696	0.0198269744224742	0.0673724303893001	DOWN
ENSG00000261143	580424128126063	-299099138495903	106517915407401	-280797025882392	0.00498548308564028	0.0240486411990816	DOWN
ENSG00000241684	711705352536539	-182077497161149	0.738550934812241	-246533432670338	0.013688546159843	0.0513423001561516	DOWN
ENSG00000178031	455037325509392	-230049960538083	0.895711689174162	-25683483125043	0.0102184422939861	0.0413827907231785	DOWN
ENSG00000197859	114787346905871	-132936560128957	0.338769719891739	-392409806199442	8.70553e+09	0.00100547233208555	DOWN
ENSG00000156218	726379694645695	-0.875447236784626	0.309467562218323	-282888206605323	0.00467109085134804	0.0228982214012833	DOWN
ENSG00000143382	70302752689233	0.925319781625036	0.299981804444648	308458635795617	0.00203835424543227	0.0121960311363498	UP
ENSG00000203804	625066269782405	-124023657779101	0.361769144884313	-342825416520145	0.000607476436863032	0.00473132503236402	DOWN
ENSG00000105963	102467301876583	0.984592863066461	0.332648200467815	2959862285988	0.00307776588815992	0.0166920636429552	UP
ENSG00000184060	101178112512709	16674425035206	0.535482526541152	311390646916366	0.00184628006840005	0.0113144524994462	UP
ENSG00000160710	231190390479431	110721861970787	0.272671237814051	406063590932512	4.89392e+08	0.000630369620744456	UP
ENSG00000065457	217946567682236	0.36855774369546	0.113105302194363	325853639524449	0.00111988510591543	0.00761801767240488	NO
ENSG00000173137	851425048135266	0.45116395821472	0.173980402209506	259318838492759	0.00950906681177024	0.039259197521307	NO
ENSG00000164742	11447321570222	-158978837619967	0.616875893562059	-257716080785663	0.00996155954893379	0.0405985434741703	DOWN
ENSG00000138031	10142563911678	0.834629057565943	0.29643484757972	281555648527957	0.00486928363102385	0.0236567446877837	UP
ENSG00000129467	362203505629749	0.690292147628382	0.277613866757972	248651897576207	0.012899968981094	0.0491427389755962	UP
ENSG00000162104	391026730999378	-0.647881436766734	0.303403003697226	-21353824084526	0.0327297864280552	0.0961579082668664	DOWN
ENSG00000087274	911003438553536	0.974241270196397	0.193150352061943	504395285742974	4.56012e+07	1.32006e+09	UP
ENSG00000152990	324103925517184	-0.759398692155738	0.30480713981999	-249140716521344	0.0127238213432371	0.0486122194743143	DOWN
ENSG00000180264	628880167940971	-123733907331756	0.516421942123566	-239598470241123	0.0165757820997977	0.0591924677380111	DOWN
ENSG00000174837	192456832890921	238947514072862	0.495066320716022	482657583588536	1.38901e+08	3.33788e+09	UP
ENSG00000127507	407687574192748	158557421923866	0.432530029693708	366581303120495	0.000246554016512969	0.00231225190018156	UP
ENSG00000131355	515927928062743	60811459652568	0.852592431588658	713253571102624	9.85365	25177.1	UP
ENSG00000153292	696120159572617	-125556661128172	0.482183137537452	-260392061342915	0.00921641018055828	0.0383353672626544	DOWN
ENSG00000205336	368228391084147	0.721444598019489	0.334001557494046	216000369409161	0.030772383595647	0.0921038112879515	UP
ENSG00000173698	530131913684719	-0.941436981933737	0.296852388824786	-31713976958744	0.0015170729341076	0.00969002032936713	DOWN
ENSG00000182885	714681514975259	61743675546639	0.862899092546692	715537611291416	83.4438	21994	UP
ENSG00000072071	445279688409725	-127329805417781	0.449554450034316	-283235557801868	0.0046206434028981	0.0226969358964748	DOWN
ENSG00000197894	277547166119935	0.475295268561654	0.168033389494442	282857633230909	0.00467555495676401	0.0229156187350501	NO
ENSG00000159346	743885653881698	404575815444923	0.592370125261716	682978087840227	850.444	151029	UP
ENSG00000156110	202897656084262	0.542930701378707	0.116824516202122	464740380725709	3.36139e+08	6.93321e+09	NO
ENSG00000148926	378786297397387	331937793993115	0.788996339407294	420708915129405	2.58681e+09	0.00037562280738223	UP
ENSG00000128271	201447446019591	0.855913638307539	0.24254466979948	352889073594217	0.000417305390308575	0.00350648556151904	UP
ENSG00000178803	100044176454971	-152646474701213	0.624813188524236	-244307382598233	0.0145627579330102	0.0537121017296472	DOWN
ENSG00000282608	352686425687442	469003439997733	0.806918391757305	581227847560072	616282	3.90676e+07	UP
ENSG00000260898	484615540362919	-147629195853734	0.554352949115103	-266309029453871	0.00774266346473955	0.0335194144462445	DOWN
ENSG00000144843	415961698580649	15142857484145	0.340396908282217	444858843182864	8.64365e+08	0.000150834974407041	UP
ENSG00000153531	267662322590893	-0.785841016433669	0.351091241152599	-223828146169021	0.0252027062555009	0.0796310113107561	DOWN
ENSG00000170222	178054906277997	-127662883918129	0.259603636299806	-491760769370333	8.76083e+06	2.25458e+09	DOWN
ENSG00000116863	321563226539308	152207183646992	0.330248164234725	46088729667793	4.04858e+08	8.03299e+09	UP
ENSG00000120907	33146437950814	-112436271020841	0.413187828557359	-272119029772515	0.00650473041314364	0.0293527571715835	DOWN
ENSG00000184160	0.783034418565141	-197583219286385	0.891950284950274	-221518197393031	0.0267475766483472	0.0831895813283586	DOWN
ENSG00000169252	245803528785677	12327617714673	0.459193777410809	268462211839694	0.00726118513366605	0.0320160674059718	UP
ENSG00000130706	481180556347491	0.982891873067707	0.143374550026992	685541382959995	711.064	129964	UP
ENSG00000106624	247658641222526	-0.988920754862182	0.330347363379146	-299357847069352	0.00275726594858093	0.0153871048255998	DOWN
ENSG00000139154	13820611894123	-0.565395648331014	0.152640230195082	-370410636572292	0.000212137238812627	0.00204935048606026	NO
ENSG00000181026	213638878481405	-0.55083371339447	0.242623119534934	-227032656430401	0.0231877764504357	0.0752003908034555	NO
ENSG00000272620	779437903597866	-10143137754328	0.466316306318614	-217516257031715	0.029617935962326	0.0895367761072853	DOWN
ENSG00000169129	218621049785434	0.768786326997379	0.347611451750951	221162543157002	0.0269925567112837	0.0836916320022962	UP
ENSG00000155966	801917077351066	-115712907020925	0.469423565871184	-246499995811198	0.0137013267560901	0.0513671540608617	DOWN
ENSG00000144218	142518570297647	-0.834475850249501	0.252929250372587	-329924612918532	0.000969448706709733	0.00683417669369699	DOWN
ENSG00000072364	381306077584916	-0.843483089360188	0.224508313343499	-375702385715068	0.000171946109785521	0.00173680136709538	DOWN
ENSG00000135537	388943072723074	-0.910848065394279	0.301482644151759	-302122886031138	0.00251750998611657	0.0143301773249282	DOWN
ENSG00000183077	115908275761789	-0.853235572982473	0.253416324773852	-336693215697094	0.000760093850118341	0.00560941644767559	DOWN
ENSG00000119844	320144734221449	0.902723971275334	0.216060246207659	417811229562198	2.93939e+09	0.000416302078930712	UP
ENSG00000146856	235658315357586	-0.864754811233347	0.390435192766261	-22148485260934	0.0267704631852294	0.0832383306100898	DOWN
ENSG00000173744	155882857930194	0.540175832803086	0.245852596057562	219715325957597	0.0280095024543258	0.0860139736885353	NO
ENSG00000164252	161482813680646	0.395164349566369	0.155237482299806	254554727190949	0.0109106589910931	0.0435105751133894	NO
ENSG00000092847	354358221496325	0.471383781150929	0.162736330696226	289661060400117	0.00377217646331468	0.0194312484347664	NO
ENSG00000126070	544594556921487	-0.806211670263259	0.206347409725867	-390705980430922	9.3426e+09	0.00105998547289186	DOWN
ENSG00000134698	31822666786174	166372562719067	0.429987630117002	386924067266298	0.000109174833746666	0.00119690798468324	UP
ENSG00000169692	152220070183502	19130692856224	0.431668947134287	443179732598942	9.34508e+08	0.000161714510783048	UP
ENSG00000188157	205106498071288	-16269906371339	0.373782950742159	-435276845533873	1.34429e+09	0.000216748540738039	DOWN
ENSG00000135744	0.900033669553353	-234295046396908	108523806182427	-215892765503507	0.0308557799722356	0.09225417677669	DOWN
ENSG00000135049	32767667201955	0.594500979495099	0.25498762767273	233148951155436	0.0197275624886699	0.0671165984668877	NO
ENSG00000177674	110497217198986	178588179996381	0.400164896285778	446286472536667	8.08711e+07	0.000142959953176344	UP
ENSG00000172482	48508553662504	-122850175666881	0.334078050370545	-367728964924876	0.00023572532159897	0.00223412643937858	DOWN
ENSG00000168710	165381835092662	122021244652273	0.218699081784076	557941275550234	2.41332e+06	1.19426e+08	UP
ENSG00000135541	746363541205717	-0.82059072889864	0.287371723950771	-285550268348327	0.00429687597596922	0.0214629512144962	DOWN
ENSG00000100591	358660188599483	0.368567419280161	0.141649364974398	260197014894331	0.00926899198071043	0.0384901424870629	NO
ENSG00000111732	301393123604702	-120177452558469	0.429721669568803	-279663468400508	0.00516378834824841	0.0247182680634946	DOWN
ENSG00000156709	19645107033715	0.517308568670505	0.126267945875239	409691125554254	4.18699e+09	0.000558860927775177	NO
ENSG00000163568	603487416740657	0.771693484750247	0.349939690440585	220521851573527	0.0274387645086301	0.0847820744912335	UP
ENSG00000106305	899169696661464	111413857619677	0.227556765240146	48960907623247	9.77619e+07	2.47519e+09	UP
ENSG00000110711	741109584773942	0.711714893429171	0.104554119484641	680714348642878	995.556	174327	UP
ENSG00000129221	189320392363507	-105606720073026	0.331271208739873	-318792328722876	0.00143298548336377	0.00927661750347178	DOWN
ENSG00000106992	154607989963245	107996832011753	0.295919093123668	364953916530893	0.000262711184668348	0.00243369887683886	UP
ENSG00000154027	46127145683239	-124085329398893	0.37293283796315	-332728354190023	0.000876970912459647	0.00631378713283196	DOWN
ENSG00000140057	380527258889937	-153430706949389	0.568947002651994	-269674866436088	0.00700200970804102	0.0311255677417623	DOWN
ENSG00000165695	430911820346469	-196569142649008	0.699975418096414	-280822922587166	0.00498147546619733	0.0240339394361428	DOWN
ENSG00000155085	1156059656204	-0.578660273421431	0.19532706822189	-296251962766408	0.00305132354788084	0.0165881766476197	NO
ENSG00000170776	201940929175315	0.334944515332801	0.141884385712838	236068622808645	0.0182411570852614	0.0633946666779937	NO
ENSG00000179841	654433217978507	-101859373642771	0.259560503913541	-392430173724352	8.69817e+09	0.00100508968138857	DOWN
ENSG00000151320	656793911874789	-118936467616285	0.37511788487032	-317064241438133	0.00152102253796987	0.00970848951077377	DOWN
ENSG00000118507	696478904473697	-0.75852819302474	0.210502233827034	-360342110976366	0.00031405609765604	0.00280155492885901	DOWN
ENSG00000011243	777793475654533	-0.543179894457478	0.246402712662258	-220443958830117	0.0274934441284802	0.0849082191634365	NO
ENSG00000127914	100171798627118	-0.22516444549443	0.0959619194621769	-234639372322245	0.0189560713431701	0.0652363972557695	NO
ENSG00000135334	324711192331244	0.924209287774697	0.28915325012554	319626110850713	0.00139221060402163	0.00908073808926843	UP
ENSG00000117448	459397606188974	0.501935598334596	0.140821726476949	35643335079886	0.000364781904775953	0.00314428189176932	NO
ENSG00000227471	48574905735114	-0.744063841578422	0.255111914797604	-291661736837628	0.0035384956479197	0.018501551685928	DOWN
ENSG00000187134	246600619291036	-140795801823076	0.485440631064353	-29003711847188	0.00372721000024444	0.0192630213428526	DOWN
ENSG00000198610	172732760035086	-1499977686868	0.686869197373711	-218378942104735	0.0289777253112014	0.0881441012867449	DOWN
ENSG00000122787	166787440477275	-135053434839311	0.561932118443509	-240337632263117	0.0162444608547045	0.0583170322296489	DOWN
ENSG00000165568	773551716716005	-267087268228211	0.590063063491695	-452641903473374	5.99916e+08	0.000111679130080822	DOWN
ENSG00000053371	343966465794453	0.678309225752099	0.192138458854066	353031470012619	0.000415065645618308	0.00349470200614742	UP
ENSG00000142208	297518065946861	109902867671574	0.247591880904875	44388720369146	9.04316e+07	0.000157032333845153	UP
ENSG00000105221	313605181318185	-0.918141309539427	0.307578470523626	-298506364238164	0.00283519328917569	0.0156852483912965	DOWN
ENSG00000117020	124391759446479	-0.814285227689953	0.165267291854881	-492708035904023	8.34674e+07	2.16808e+09	DOWN
ENSG00000275199	963452499345226	-152497885544079	0.64375367993794	-236888565139977	0.0178417686984208	0.0623615142669538	DOWN
ENSG00000023330	148041757128185	0.851480210731649	0.258316735714705	329626420981122	0.000979798227151395	0.00688967919344873	UP
ENSG00000158578	46172021068304	915050354140874	110021437432808	831701871464557	0.00902035	0.618789	UP
ENSG00000170017	663194718416464	0.744066232660706	0.220267299030759	33780149660654	0.00073011106966575	0.005428141681838	UP
ENSG00000165092	991912596361354	191125546961758	0.595436516293827	320983919749127	0.00132809246505508	0.00876296055994183	UP
ENSG00000136010	21755081700411	-132015206060876	0.606844547680307	-217543696430182	0.0295973870277514	0.0895178851521797	DOWN
ENSG00000072210	205270153692754	0.566124240679564	0.158429635490825	35733481234472	0.000352445699195463	0.00306964880273196	NO
ENSG00000119711	318279095750562	-0.545700952060864	0.126426661075431	-431634393741741	1.58635e+09	0.000248263373760642	NO
ENSG00000164904	179342877765843	-129653201668387	0.510378519799189	-254033421546423	0.0110746583693708	0.0439545800553251	DOWN
ENSG00000118514	227807330371482	-146455797240409	0.545172123075057	-268641390565462	0.00722235584398393	0.0318618376203942	DOWN
ENSG00000143149	442626372387741	101451936731628	0.196721785913231	515712767961429	2.50767e+07	8.13368e+08	UP
ENSG00000149925	668759549280684	151629016183382	0.260084911490646	582998126705383	554336	3.52299e+07	UP
ENSG00000136872	155721517414062	-249205648579453	0.936662052320835	-266057163266066	0.00780081319586466	0.0337012357530109	DOWN
ENSG00000109107	243925917361103	0.367646201510958	0.163576429037737	224754999038487	0.0246048995141761	0.0783883208032771	NO
ENSG00000033011	156090632986036	0.555744293475534	0.152857313327055	363570627652247	0.000277220060650328	0.00253991596000154	NO
ENSG00000253710	186924238546624	-0.646334243406769	0.234258067817192	-275906930091795	0.00579662409151044	0.0269729105902142	DOWN
ENSG00000101901	18275715684446	-0.968300559716791	0.239223596512511	-404767996900403	5.17278e+09	0.00066017546891151	DOWN
ENSG00000230427	0.889990529097502	-19888157868047	0.897561805149902	-22157981493793	0.0267053292681246	0.0830891457348212	DOWN
ENSG00000189366	817535199630775	-11804976146398	0.542225021954506	-217713599860179	0.0294704218342634	0.0892524628362308	DOWN
ENSG00000253981	154048787290368	309105694281644	0.600651742673812	514617160529085	2.65856e+07	8.52374e+08	UP
ENSG00000248671	316276944900835	-122839008142341	0.329719339205349	-372556272975655	0.000194879979643902	0.00191962418920394	DOWN
ENSG00000119523	179533608430247	0.924346714470467	0.250567556629263	368901196509699	0.000225126632771953	0.00215653056029445	UP
ENSG00000214160	29762280544177	101148702580447	0.218290447802341	463367516072144	3.59231e+08	7.34297e+09	UP
ENSG00000086848	148802219697747	-0.709540817440525	0.218930886591957	-324093520327703	0.00119138261266862	0.00802334796354	DOWN
ENSG00000100601	619003937457663	0.680244426307715	0.269678508254171	252242728095554	0.0116548044714088	0.0456191934158771	UP
ENSG00000160993	106376446967169	0.726365176923918	0.156487371180944	4641685597006	3.45578e+07	7.09867e+09	UP
ENSG00000091542	354328153363313	0.680119990972222	0.226340546886775	30048526449503	0.00265709542849053	0.0149682046185383	UP
ENSG00000125652	197682224665408	-0.582808853161671	0.203270862588182	-286715393313609	0.0041418150399262	0.0208590202332566	NO
ENSG00000116127	162252689136381	-0.705378326240903	0.237331220817647	-297212614425845	0.00295745146235656	0.0162187000914166	DOWN
ENSG00000230002	673100997960947	-136004828781376	0.56233621330327	-241856785253893	0.0155817392292829	0.0565541020874392	DOWN
ENSG00000163016	356817370406361	-168086734157068	0.61596939828702	-272881631172764	0.00635620986962486	0.0288541506771948	DOWN
ENSG00000108839	14819170240105	200676015542916	0.548222659553875	36604837842022	0.000251739486320855	0.00235005933140871	UP
ENSG00000179477	264280317778924	-183376608919982	0.857844650967822	-213764355484523	0.0325456839104398	0.095740592706463	DOWN
ENSG00000262943	3609966122846	-114314546506836	0.415883099287004	-274871825046073	0.00598287893515147	0.0275591038513968	DOWN
ENSG00000161905	443915129548374	368164238000831	0.567075532319261	649233156816147	8451.8	998269	UP
ENSG00000012779	866611530342104	415580371146087	0.754295839344034	550951429756648	3.59825e+06	1.66852e+08	UP
ENSG00000275565	613014407206432	356574521763326	0.723189818198293	493057994997319	8.19859e+06	2.13846e+09	UP
ENSG00000132965	120728133824631	213777055438844	0.334326359447384	63942626537794	16132.4	1.77173e+06	UP
ENSG00000073331	304128595092615	0.779187271114635	0.323634210540762	240761713606447	0.0160570102528508	0.0578431213827339	UP
ENSG00000136383	117843158476228	-187498158599698	0.755549818108831	-24816121201513	0.0130789557026423	0.049650856700146	DOWN
ENSG00000162551	815036925677534	85584908548987	108446838337827	789187678135701	0.297676	152.118	UP
ENSG00000178038	143815182251365	-122514933200829	0.359416509763545	-340871745934625	0.000652690414805356	0.00497414756739813	DOWN
ENSG00000052850	196938067053408	-188414976524361	0.840352900158837	-224209348820892	0.0249553307764716	0.0791346129663457	DOWN
ENSG00000242110	48393576358031	190948521319942	0.367186530894638	520031388010616	1.98952e+07	6.78286e+08	UP
ENSG00000106927	105743197005591	-210116997182282	0.819361946461747	-256439779867286	0.0103355012707932	0.0417420890033327	DOWN
ENSG00000162066	199408138870262	0.651295815377221	0.134669335563758	483625921707225	1.32305e+08	3.19472e+09	UP
ENSG00000165566	133150343891993	-132820372629469	0.475778236128718	-279164456344606	0.00524409262990887	0.0249832723464456	DOWN
ENSG00000176020	421481553081414	447984884336082	186205451451678	24058634204506	0.0161342954085347	0.0580380343384154	UP
ENSG00000166126	341039018338935	-181487424668435	0.767651812586931	-236418935893391	0.0180695740703959	0.0629293650518376	DOWN
ENSG00000151743	787592927507016	-0.52668074436626	0.165908446276436	-317452641011842	0.00150081232335	0.00961134030094221	NO
ENSG00000116337	994116450887714	136358767009276	0.372606265569435	36595940436183	0.000252615123521833	0.0023558594759727	UP
ENSG00000219249	957009030577143	-13187145197178	0.59832968150103	-220399315041423	0.0275248258014007	0.084952747204126	DOWN
ENSG00000164162	495490865771627	-0.808610885242237	0.324977563493667	-248820526730916	0.0128389606063242	0.0489699274306712	DOWN
ENSG00000129055	20189929041739	0.885035761050353	0.196072870804732	451381038803556	6.36731e+08	0.000117105740234219	UP
ENSG00000233673	103572699055208	-135425651776053	0.568774554956385	-238100756434925	0.0172653574125033	0.060890781635082	DOWN
ENSG00000234231	482761783495629	199510212439211	0.400589104008117	498042034700895	6.34463e+07	1.72684e+08	UP
ENSG00000176248	114456057814351	-0.904244427374963	0.276962264422918	-326486508643716	0.00109516226369535	0.00748644910808941	DOWN
ENSG00000196510	264326334750166	0.288331710944426	0.11706331234875	246304076964301	0.0137764249794639	0.0515714877389408	NO
ENSG00000091879	643347218572404	-106712110409256	0.430088936558984	-248116380911884	0.0130954176720374	0.0496756943656742	DOWN
ENSG00000116194	849529362353142	-129207220243712	0.497392746279836	-259769007911947	0.00938531597299296	0.0389022201562231	DOWN
ENSG00000227059	0.782852054592279	-223449100369201	0.965857972596497	-231347782706092	0.0206963824617896	0.0694967703960323	DOWN
ENSG00000029534	231330991493507	230305367979896	0.45333808918843	508021217436617	3.77014e+07	1.12789e+09	UP
ENSG00000151150	143702940791797	-145088418886017	0.255120922926935	-568704507734826	1.29256e+06	7.22057e+07	DOWN
ENSG00000154122	315720191656678	0.61825551062165	0.195733369456939	315866176695878	0.00158495319722374	0.0100423147921261	UP
ENSG00000131503	727063779961008	0.424706133270114	0.141963114719701	299166536398329	0.00277460221513797	0.0154425515596921	NO
ENSG00000176915	56401422149314	-0.627182221145048	0.159064862171822	-394293379808524	8.04909e+09	0.000948913193822623	DOWN
ENSG00000144504	206856662289646	-0.632145993297861	0.228477046050433	-276678118973196	0.00566127388398301	0.0264919263791692	DOWN
ENSG00000076513	446655808110587	0.839086379810673	0.205436619975509	408440510708706	4.41899e+08	0.000581458009958279	UP
ENSG00000172932	354003332372105	0.371335765403019	0.16493301481082	2251433806803	0.0243580749394822	0.0778736638091264	NO
ENSG00000134461	272765586710967	-104445990227447	0.382662519891144	-272945440951883	0.00634392202664764	0.0288213741268713	DOWN
ENSG00000180071	362109207221902	-123415155848354	0.560635778452267	-220134284310328	0.0277117620236763	0.0853403666305319	DOWN
ENSG00000187984	183221462772566	-0.702803240445449	0.252529641049369	-278305246673222	0.0053850097152651	0.0255041882485792	DOWN
ENSG00000154065	127324387654666	-124681671742878	0.573154292999056	-217535964165034	0.0296031763585492	0.0895225679328192	DOWN
ENSG00000164236	398172089684666	182635125816094	0.358769453970621	50905985388335	3.56935e+07	1.08204e+09	UP
ENSG00000189127	727851032849569	24774350954379	0.889567983753913	278498680335066	0.00535299016219924	0.0254053968274202	UP
ENSG00000135976	453238027468365	-0.942709149683043	0.253170933573144	-372360735246364	0.00019639629347195	0.00193004834714978	DOWN
ENSG00000196912	451128026737386	-0.694383928635641	0.270958810527205	-256269182494778	0.0103864194313263	0.0418936763144992	DOWN
ENSG00000230006	135890724564245	-0.80596967438621	0.367147231299438	-219522198637766	0.0281476778631566	0.086357842819807	DOWN
ENSG00000186352	32162259167811	-106216926963143	0.276170119856248	-384606875712807	0.00012002809400334	0.00129324590096542	DOWN
ENSG00000213337	153678653986605	0.538065790471579	0.240333143223532	22388330766811	0.0251667792341175	0.0795576508044819	NO
ENSG00000154945	201889580732272	-0.377162056567251	0.139274364147261	-270805082382901	0.00676796571655558	0.0303166120827463	NO
ENSG00000167117	376181723932422	-102039774755513	0.443644054810838	-230003701501243	0.0214461230813071	0.0712499564755115	DOWN
ENSG00000231621	169471126535609	-159676901450832	0.480811563261497	-332098713200017	0.000896996729075606	0.0064228762070498	DOWN
ENSG00000225349	271750698144431	-13124419004658	0.57533857671211	-228116443706247	0.0225387182929172	0.0736774812081783	DOWN
ENSG00000151458	183234946846121	0.997465998540026	0.372254925095901	267952398019464	0.00737269221821874	0.0323597218482379	UP
ENSG00000139645	214774084954806	-138227702375903	0.418617823533082	-330200231823094	0.000959972767510366	0.00678073853271074	DOWN
ENSG00000100124	165095754148062	-0.640009554168746	0.167802305067109	-381406890634065	0.000136697326635222	0.00143457714121792	DOWN
ENSG00000164512	672145378238812	-0.878076246329388	0.309027129115178	-284142123328634	0.00449129451962729	0.0222125251375602	DOWN
ENSG00000181626	314918146999085	-120224553826251	0.557153318431747	-215783609015656	0.0309405778307413	0.0924097723247654	DOWN
ENSG00000168096	120697282689191	-0.960416466970646	0.193101147793121	-497364452747629	6.57057e+07	1.78253e+09	DOWN
ENSG00000175311	631924740213355	-117723696537896	0.363579434565831	-323790856538616	0.00120409393189488	0.00809003198256025	DOWN
ENSG00000165138	385507599104997	-0.938649113217509	0.301990194142449	-31082105691642	0.00188223907992396	0.011480904270441	DOWN
ENSG00000206199	185365718301989	-115931181140893	0.410805723489784	-282204396170677	0.0047718635489014	0.0232692236152855	DOWN
ENSG00000011426	144139335785874	144242795988389	0.676242337508474	213300451610043	0.0329243557334738	0.0965945779987498	UP
ENSG00000047617	507931350764643	-211968165667135	0.853636425010882	-248311997305449	0.0130237216012585	0.0495087276294993	DOWN
ENSG00000177119	225001126484492	0.910692086042992	0.227757244292524	399852083244091	6.37396e+09	0.000788556757094622	UP
ENSG00000146205	129142239153988	-156838035369421	0.688285438048162	-227867722749129	0.0226862594157254	0.0739955628200814	DOWN
ENSG00000136938	921310203601276	0.546453529950512	0.110522260973947	494428475435665	7.64239e+07	2.02076e+09	NO
ENSG00000166825	562565528288931	22405731075747	0.656806010577005	341131638793371	0.000646500269961487	0.0049399959596691	UP
ENSG00000163297	35614363908096	112953845690408	0.22851772324812	494289213479364	7.69721e+07	2.03096e+09	UP
ENSG00000135046	198691301340253	-0.999169815437284	0.291532152155487	-342730572957313	0.000609602315698807	0.00474198400267976	DOWN
ENSG00000109511	0.792988577460334	-244005385008631	0.996379532497835	-244892008567188	0.014328523478516	0.0530997481736502	DOWN
ENSG00000122359	118810923803729	108287454382422	0.247514683204592	437499113104791	1.21437e+09	0.000197968286721217	UP
ENSG00000182718	343429191345962	157539528663925	0.219686280057238	717111367277372	74.3901	20029.3	UP
ENSG00000138772	112547899712805	182467658905815	0.499837884845464	36505367927889	0.000261692817556095	0.00242606003391507	UP
ENSG00000196975	265987282589723	0.599398071264746	0.18660763200891	321207693818292	0.00131779078752228	0.00871796071850935	NO
ENSG00000164111	113541655040976	134759315299199	0.207028514053074	650921521199982	755.444	909439	UP
ENSG00000138279	94217928470603	0.676507685829113	0.121911484408236	554917109830067	2.87027e+06	1.38229e+08	UP
ENSG00000136250	768044204754478	138212452792454	0.486818065512044	283909868149777	0.00452411634467949	0.0223351485155313	UP
ENSG00000131480	154566029509662	21068816226577	0.541306969350246	389221226023874	9.93343e+09	0.00111539475971211	UP
ENSG00000260105	357856048416831	-208226530066071	0.737011904958347	-282528041494579	0.00472392543220305	0.0230804083555833	DOWN
ENSG00000138660	392482538052748	105455674603998	0.367148206374636	287229170054535	0.00407506626190412	0.0206307438734491	UP
ENSG00000100280	521558844882424	0.806917333376635	0.169208798541514	476876699280307	1.85357e+07	4.2348e+09	UP
ENSG00000234479	135194489906047	-253210745459554	0.86866149316193	-291495303352134	0.00355742074029115	0.0185849812929043	DOWN
ENSG00000072958	131905626492021	0.405451163654708	0.120685343858637	335957251055793	0.000780631626838784	0.00572554655420127	NO
ENSG00000129354	129933742648501	132744049133185	0.470328074134757	282237137082214	0.00476699404955145	0.0232500060383265	UP
ENSG00000182287	52279326889326	0.900030443208888	0.274545669228831	327825401776315	0.00104451355205801	0.00724368914298809	UP
ENSG00000152056	606616767179941	-100338142274875	0.31629998980432	-317224614319304	0.00151264740532767	0.00966982155460935	DOWN
ENSG00000196961	30087393202714	0.784208611936249	0.2265646606083	346130155440279	0.000537570285366975	0.00431434613640675	UP
ENSG00000161203	136519591060712	123277137528811	0.233708858525886	527481663751982	1.32889e+07	4.95907e+08	UP
ENSG00000042753	233137946896594	0.947917406140346	0.184381974132277	514105248412354	2.73204e+07	8.72579e+08	UP
ENSG00000103723	56068604430311	-149885875444082	0.561001973841519	-267175308524716	0.00754561479855392	0.0329397131373414	DOWN
ENSG00000065000	343272291208394	0.390157389577649	0.175562573388464	222232667274907	0.0262612368495202	0.0821155557832149	NO
ENSG00000185009	26096814612413	0.509199409357682	0.204808257946871	248622499142478	0.012910631261707	0.0491683964704399	NO
ENSG00000070718	198798322251963	-0.814947328417916	0.186053914461956	-438016760235676	1.18588e+09	0.000195486837149439	DOWN
ENSG00000177879	302219426750121	0.645885149488679	0.177042941143634	364818357239488	0.000264100914216072	0.00244386064004821	UP
ENSG00000226167	250550647417777	-0.730831943857922	0.251430231620541	-290669876548853	0.00365264758040892	0.0189755799612945	DOWN
ENSG00000081014	745895212653485	-0.812209643779734	0.252560419643052	-321590233706313	0.00130035076580253	0.00862537302667427	DOWN
ENSG00000254470	163983865284299	111210231291452	0.319711329628896	347845762677661	0.000504308162033591	0.00410395722369877	UP
ENSG00000053770	212970969289068	0.596039521956569	0.155497431345019	383311490614962	0.000126530813071977	0.0013482261954563	NO
ENSG00000242802	373368702577172	0.588939530823231	0.153245087003795	384312177530786	0.000121479153631282	0.00130663144627462	NO
ENSG00000120868	176256765189551	0.658754653048112	0.253858845531841	25949643459065	0.0094600731833484	0.0391163772399949	UP
ENSG00000276495	129915095381063	-118605054889871	0.298637123403565	-39715442453413	7.14082e+09	0.000863381068372342	DOWN
ENSG00000034053	108416621553865	-180775998576395	0.289226504109021	-625032616333993	40959.6	3.85575e+06	DOWN
ENSG00000166313	440222755184116	-0.820633122191011	0.324859402644611	-252611780822846	0.011533079961547	0.0453047062504351	DOWN
ENSG00000077420	632787771192541	0.97699692977079	0.218580614118921	446973275150212	7.83174e+08	0.000139082801797719	UP
ENSG00000113108	1735630467285	-0.741760758593259	0.157661163117954	-470477791691992	2.54142e+07	5.51928e+09	DOWN
ENSG00000134982	230398701170331	0.48601702137158	0.196818986511232	246936045138025	0.0135354800240301	0.0509395432422215	NO
ENSG00000198768	353850773264163	-200514990037676	0.84729150354005	-236654078554911	0.0179551957862865	0.0626106655018292	DOWN
ENSG00000164062	765104321264655	0.755606861439176	0.151232536104627	499632473872174	5.84332e+07	1.60788e+08	UP
ENSG00000169188	119624784893712	0.873018975042389	0.198196984897362	440480452058587	1.05879e+09	0.000178675118887829	UP
ENSG00000117362	243162130300292	-0.645835013278001	0.245218585139341	-263371152276658	0.00844572109629073	0.0357775090934055	DOWN
ENSG00000138613	851362301631776	0.484181554966573	0.214513628383964	225711325948915	0.0240009985621086	0.0770987817825786	NO
ENSG00000105290	217316541155727	-134411460735007	0.516929203038575	-260019089548278	0.00931719147926035	0.0386518347648574	DOWN
ENSG00000084234	168715118341769	135671905790095	0.308172558413956	440246550466225	1.07028e+09	0.000179863850875761	UP
ENSG00000101474	166072956094873	177680965224963	0.403934934858524	439875212296741	1.08875e+09	0.000182234781064154	UP
ENSG00000158874	333612498286674	-15664599981681	0.717689031528525	-218264447323637	0.0290620019805237	0.0883467924720547	DOWN
ENSG00000262156	437868436892081	299744680939517	280208796408417	106971902660267	1.04911e-12	4.3783e-09	UP
ENSG00000128383	479127333026936	281284148784571	182436746188227	154181739513354	1.23549e-39	7.73414e-36	UP
ENSG00000244509	99418834431634	0.985895140627947	0.144320703098153	683128005520756	841.603	150527	UP
ENSG00000239713	504318361426944	0.750505109764829	0.220995602221403	339601830181643	0.000683737876273206	0.00515531358683561	UP
ENSG00000184730	162268232136887	0.820881673892866	0.353713690678243	232075177050352	0.0203002448584444	0.0684628526701321	UP
ENSG00000130208	269225594615746	-201648120604598	0.705274150316504	-285914520635847	0.00424784293565387	0.021268943633028	DOWN
ENSG00000130203	335831518573432	-130227113725063	0.61249070673601	-212618921875646	0.0334875074408014	0.0977748704645194	DOWN
ENSG00000100342	245477865699541	0.544242891815796	0.205021114323227	265456996276865	0.00794095706039825	0.034165217318277	NO
ENSG00000128335	299123529571653	0.547806098828161	0.196394052982133	278932121675801	0.00528186495737769	0.0251297546138585	NO
ENSG00000155008	158165128857447	-0.592510645655831	0.180688077124842	-327919060894344	0.00104105293857822	0.00722504589301518	NO
ENSG00000142192	987017350048714	-127093836764309	0.21521462009408	-590544623356677	351693	2.37369e+07	DOWN
ENSG00000062725	170099300619154	-0.490054136765183	0.213114549076517	-229948700775578	0.0214773002956645	0.0712995501557682	NO
ENSG00000214293	284281913949865	0.834720071337945	0.244805983636496	340972086931254	0.000650293983002353	0.00496292634391311	UP
ENSG00000137074	143741959040924	0.460087263084819	0.162752426875718	282691491559848	0.00469988137068446	0.0229988332073361	NO
ENSG00000260372	194993468456281	-125300391966278	0.334073272080389	-375068592545549	0.000176351483301064	0.00177130247984272	DOWN
ENSG00000161798	111424187912954	-249632663547035	102172513634844	-244324676633875	0.0145557807914683	0.0537021881565296	DOWN
ENSG00000086159	21538007572265	-0.904910975186997	0.281891093072716	-321014390814245	0.00132668534030168	0.00875598337405221	DOWN
ENSG00000103569	116051846336621	546175058024927	0.909661751653751	600415546802962	19233	1.39189e+07	UP
ENSG00000078061	372432186235365	0.386614024325027	0.116084586295285	333045098116296	0.00086705428414328	0.00625498106451966	NO
ENSG00000186635	158768767087844	190952393365562	0.365603087418047	52229425827364	1.76102e+07	6.12444e+07	UP
ENSG00000120318	714318662853507	286601415875336	0.44080444207437	650178148220617	7937.43	946445	UP
ENSG00000198576	265699554658459	-311954406749188	0.893519570620544	-349129909412659	0.000480677822143297	0.00394111744154164	DOWN
ENSG00000095139	4793947218564	0.674922792547798	0.195766384320122	34475928790928	0.000565605898921939	0.0044705718778426	UP
ENSG00000109321	911389161930039	-277986072802494	0.708681341164893	-39225820782237	8.7605e+09	0.00100949382004947	DOWN
ENSG00000119682	323080149948336	0.807782413882434	0.201497594131743	40088935918227	6.10039e+09	0.000758459554623948	UP
ENSG00000143761	397953492038941	113681408458822	0.241096526099027	471518235033087	2.41494e+08	5.29048e+09	UP
ENSG00000168374	462821720728659	0.590465759665342	0.216532553562718	272691449830574	0.0063929602261392	0.0289737057126743	NO
ENSG00000004059	753998248489639	0.933843795991568	0.185844350724221	502487050239866	5.03772e+07	1.42215e+09	UP
ENSG00000165527	527153268886056	0.671062114106141	0.139397451451549	481401996319412	1.47924e+07	3.50427e+09	UP
ENSG00000242247	254782176766486	0.666579172701607	0.208844228246273	319175290741367	0.00141412249679472	0.00918537673663807	UP
ENSG00000164144	101007872071057	0.843079031438755	0.238383461451163	353665068166432	0.000405235262426929	0.00342807127404402	UP
ENSG00000132254	232145584574355	-0.25779136684671	0.121928338945218	-211428589183468	0.0344908566086292	0.0997770138228474	NO
ENSG00000101246	344207985799381	0.614829967028016	0.17817872652066	3450636218105	0.000559266855871429	0.00443306175087704	UP
ENSG00000118520	836336232185706	217525611983154	0.385257228203691	564624349807514	1.63992e+06	8.75554e+06	UP
ENSG00000081181	273887989585674	-0.935407569588158	0.385254833656181	-242802292890362	0.0151813834584867	0.0554951593869353	DOWN
ENSG00000175220	971605362512801	103555582460181	0.181555391149265	570380101657477	1.17165e+06	6.66774e+06	UP
ENSG00000075884	117306110549674	-0.400531661823056	0.140573724508659	-284926406569233	0.00438204933443917	0.0217668151823759	NO
ENSG00000146376	145165027092062	121717970690566	0.358463938025971	339554297597846	0.000684926203012587	0.00516000422013545	UP
ENSG00000213390	128427453391683	0.785211413019241	0.22461129088801	349586794998095	0.000472522476879535	0.00388697858773441	UP
ENSG00000107863	109488567650063	0.615273084813833	0.202545868647213	303769752956795	0.00238393106739058	0.0137447925230164	UP
ENSG00000128805	882230172919263	-0.996325980890641	0.36530395290092	-272738899477737	0.00638377327093338	0.0289477875233922	DOWN
ENSG00000163219	196321250167638	232628733400383	0.339333912227846	685545196096359	71.0874	129964	UP
ENSG00000145819	499210922327225	113675283460091	0.404903088504613	280746891509067	0.00499324986856071	0.0240768297147622	UP
ENSG00000230789	164753023409511	232433605142539	0.61294812741499	379205995983363	0.000149402828590554	0.00154972942332538	UP
ENSG00000159314	466290686326465	0.501253793502645	0.219131232660655	228745937955309	0.0221690237979538	0.0728493905381579	NO
ENSG00000186517	154321818645789	0.449529106859674	0.114804728920288	391559747657952	9.01806e+09	0.00102922616501502	NO
ENSG00000134909	609448285468941	-0.679289526332038	0.305734676712779	-222182689132837	0.0262950066497894	0.0821863378084419	DOWN
ENSG00000100852	153694862767933	-0.558038433584522	0.199776213545759	-279331770124227	0.00521704254713392	0.0248954672951948	NO
ENSG00000047648	168513106034287	131300108125362	0.5658187384033	232053304731267	0.0203120593281052	0.0684909730104705	UP
ENSG00000241484	406634261377035	-0.90102801164334	0.418956679444691	-215064720495115	0.0315040564217287	0.0935778852669142	DOWN
ENSG00000123329	186410268077573	116712778973172	0.253099891766869	461133263070203	4.00096e+08	7.95742e+09	UP
ENSG00000141522	392812129650806	10111385360103	0.166986540211991	605520980748901	140235	1.09052e+07	UP
ENSG00000111348	130889153538898	158817880392786	0.235652616635316	673949148795424	1589.42	253497	UP
ENSG00000074964	784510367921675	157488292521047	0.5026099477445	313340977885113	0.00172788028948095	0.0107360105331521	UP
ENSG00000198844	13671797147582	-145903775155663	0.499120743014872	-292321601932131	0.0034643607738668	0.0182434476924552	DOWN
ENSG00000268861	234272577563677	0.372713057454827	0.161219248072506	231183969600953	0.0207865189563863	0.0697526714912777	NO
ENSG00000104880	26310298613789	0.435036760952111	0.177889236407331	244554853198629	0.0144631981569133	0.0534472375810373	NO
ENSG00000114790	244461430362547	-100528818289896	0.339532331992943	-296080251620883	0.0030683861698477	0.0166556231721193	DOWN
ENSG00000243069	148808415350158	245829537492389	0.621634342669639	395456815395144	7.6673e+09	0.000914574101681041	UP
ENSG00000163947	689359893807657	0.506800461371013	0.168099263708042	301488805002283	0.00257074123755531	0.0145702491146186	NO
ENSG00000213214	510785462546589	124128451430431	0.476802543926334	26033512826561	0.00923173096304431	0.0383735961677672	UP
ENSG00000165801	285040535806494	266345639805737	0.526320653364608	506052039005254	4.18114e+07	1.23316e+09	UP
ENSG00000129675	796055531556647	0.354109838722	0.12530967408356	282587790058307	0.0047151233332685	0.0230508957955961	NO
ENSG00000049618	586011921535992	-0.473914370662507	0.150191649251072	-315539760716173	0.00160279514101239	0.0101277822861475	NO
ENSG00000189079	337784806284782	-0.387070972345094	0.178524602348494	-216816599646866	0.0301460589591494	0.0907716830612196	NO
ENSG00000166233	482812221516974	-0.960637433279752	0.23113651108302	-415614750252377	3.23659e+09	0.000452760842566861	DOWN
ENSG00000177479	915711921647326	-0.483205374860317	0.102851258918024	-469809878793463	2.62594e+08	5.68803e+09	NO
ENSG00000152213	177704598582903	121234531024732	0.369003831663555	328545452978574	0.00101817974813287	0.00710569144181916	UP
ENSG00000275748	638907644232821	-12064651371872	0.37280715041653	-323616415575516	0.00121147692485346	0.00813281024083929	DOWN
ENSG00000228696	606417510559341	-0.922282027743116	0.348654951167019	-264525722252344	0.00816288395961645	0.0348268213237001	DOWN
ENSG00000122644	205893395380515	-0.664933595551964	0.203939052470885	-326045251017772	0.00111234592896116	0.00757908627515304	DOWN
ENSG00000175906	243046695813328	-0.95191242058156	0.352330116138897	-270176285528284	0.00689729372521619	0.0307756756521155	DOWN
ENSG00000144746	122587391923788	0.455458242463202	0.134231054209986	339309145073612	0.000691085620857341	0.00519798505468727	NO
ENSG00000177917	186836836724406	107238365879683	0.182278777373603	588320634057602	402394	2.65856e+07	UP
ENSG00000143862	281794695525921	15618076610376	0.300519079775125	519703328722516	2.02494e+07	6.87053e+08	UP
ENSG00000134108	403400462548241	0.566973674908902	0.180099507772374	314811340642582	0.00164327926954907	0.0103075433140052	NO
ENSG00000105676	182322561017922	0.625829053319959	0.154690057709951	404569668267504	5.21677e+09	0.000664773698177809	UP
ENSG00000125449	128147986207885	186530373711655	0.296375476643941	629371821932987	30995	3.08864e+06	UP
ENSG00000135931	42385166724976	-107435660549442	0.367071552977957	-292683155852977	0.00342434286954652	0.0180897775218238	DOWN
ENSG00000198520	676946068362134	-12309022998895	0.242246783432955	-508119151241556	3.75075e+07	1.12478e+09	DOWN
ENSG00000139971	134594784324492	-200074957978207	0.463605739317424	-431562728866949	1.5915e+09	0.000248449114985385	DOWN
ENSG00000146476	763673969306355	0.765757988355488	0.250625694033985	305538500873599	0.00224771777029592	0.0131471275328685	UP
ENSG00000133794	326173542780248	0.356593852907761	0.16198541745309	220139478302748	0.0277080880123523	0.0853395478264824	NO
ENSG00000241685	354097950033034	0.847446484433747	0.184340301720303	459718507849448	4.28237e+08	8.39707e+09	UP
ENSG00000130429	218724404463557	0.364960651363502	0.134550275460028	271244819169414	0.00667882207746182	0.0299924147811413	NO
ENSG00000163466	552855871851279	115796657888167	0.231224754259655	500796976772358	5.50072e+07	1.53383e+09	UP
ENSG00000111229	182467113909311	0.650836291907183	0.137305430543306	474006227817703	2.13653e+08	4.75966e+09	UP
ENSG00000241553	112310514682949	0.413137987015809	0.111460728475315	370657892395982	0.000210077789858136	0.00203337760264697	NO
ENSG00000162704	212044021022241	191174327355764	0.306828714604409	623065307307508	46449.5	4.32377e+06	UP
ENSG00000242498	104855383141828	-0.735356322730651	0.326668180771827	-225108035007636	0.0243804487368936	0.0779079168417324	DOWN
ENSG00000250021	130930841348544	121052568063984	0.331199620944892	365497302559188	0.000257209019881658	0.00239097500129169	UP
ENSG00000141480	502173064773383	0.868457210628014	0.277808859069533	312609617107512	0.00177143611140794	0.0109468806094903	UP
ENSG00000197070	472922685276826	0.866219021543148	0.224084840867931	386558509798382	0.000110823198596668	0.00121123744621758	UP
ENSG00000105643	321274870402451	-122785215828661	0.243720251979848	-503795703603711	4.70527e+07	1.34805e+09	DOWN
ENSG00000113369	101033831468178	0.650137642358435	0.237517426335	273722081108047	0.00619606882788899	0.0282884299976729	UP
ENSG00000140450	427354150905452	145085590574457	0.511273151046473	283773146071715	0.00454353908323328	0.0224089459610323	UP
ENSG00000205784	341821975797733	-0.769373619485068	0.252988088319152	-304114563099303	0.00235679808625297	0.0136291510576846	DOWN
ENSG00000100299	421115421253151	0.617290129430191	0.137980714631165	44737420811326	7.68624e+08	0.000136833721296965	UP
ENSG00000006756	105155622414482	-0.753876781407881	0.184761330193898	-408027361903447	4.49827e+09	0.000590030011022181	DOWN
ENSG00000141337	237804077907251	0.296207339778214	0.132518733770492	223521106299742	0.0254034955351565	0.0800734552115204	NO
ENSG00000164291	771816546893075	-0.499514561648909	0.206387170536861	-242027913047868	0.0155085974362482	0.0563539805258533	NO
ENSG00000156219	139361544270831	-150476996758991	0.517322377495416	-290876643472327	0.00362857838517572	0.0188779561115313	DOWN
ENSG00000111339	320459331497714	-124497368504281	0.528822307631394	-23542382140025	0.0185607122598788	0.0642111405066821	DOWN
ENSG00000099889	936888613369701	-133714579540057	0.5593326226985	-239060934609806	0.0168204395715532	0.0597794772343383	DOWN
ENSG00000104763	139637921719197	146411903053504	0.387520756652199	37781693119708	0.00015798545917907	0.00161930245511417	UP
ENSG00000153317	367418263349075	0.961865239734915	0.351934936514386	273307688421436	0.00627456837149353	0.0285663985494906	UP
ENSG00000280543	455988544477966	-0.611085356907374	0.236245158013464	-258665769934022	0.00969118125809654	0.0397723662836484	DOWN
ENSG00000165192	113301655929662	-138732624175022	0.520395820099672	-266590581278018	0.00767812009824295	0.0333437612313568	DOWN
ENSG00000146809	119716297141501	-198710910163183	0.691364433668539	-287418473508649	0.0040507195403903	0.0205414168538613	DOWN
ENSG00000278693	30320904786183	168947758731372	0.321465129563775	525555474587966	1.47579e+07	5.32496e+08	UP
ENSG00000115239	96528924666287	-0.799720591313355	0.295218185130856	-270891371735409	0.00675038922952497	0.0302541160385368	DOWN
ENSG00000148331	249498403824986	-0.648645599982573	0.128133808546812	-50622517767869	4.14333e+07	1.22635e+09	DOWN
ENSG00000177981	542621973995131	0.562628731027651	0.164982110347462	341024084273574	0.000649055358181322	0.00495498358806717	NO
ENSG00000102048	590910211351875	-151174208138102	0.585679480533746	-258117644825686	0.00984642411122994	0.0402340828565923	DOWN
ENSG00000100325	193334955958244	254196110912208	0.427444013704079	59468866743374	273290	1.90089e+07	UP
ENSG00000111875	128005281244952	0.793767106536847	0.21937992426381	361823037910398	0.000296624300855588	0.00267656666429691	UP
ENSG00000105011	151741306913131	342384860744871	0.393049098912249	871099467451802	0.00030122	0.359169	UP
ENSG00000129691	247014028949616	0.797309289991041	0.17259525884062	461953181881608	3.84607e+07	7.74086e+09	UP
ENSG00000072182	788617060202358	-146861102868066	0.6758526589178	-21729751437721	0.0297821881096833	0.0899464467816271	DOWN
ENSG00000126522	192335781053477	10750059684603	0.194387345166061	553022609338044	3.19818e+06	1.51099e+08	UP
ENSG00000169093	29732069905528	0.73897532638791	0.169948780528589	434822376535735	1.37245e+09	0.000220153956316671	UP
ENSG00000174939	0.791939184451631	-242430057753925	103590366617536	-234027608618277	0.0192694892950842	0.0660065679820667	DOWN
ENSG00000128203	302312927289961	11314204169484	0.303266454621967	373077997815077	0.000190887877803834	0.00188851539320743	UP
ENSG00000066279	365044563631452	0.951980858448707	0.370743454769128	256776173983039	0.0102357482719775	0.0414461734686801	UP
ENSG00000244617	26440150096208	113038105957631	0.395329345939773	285934012029687	0.00424523350391151	0.0212640741200979	UP
ENSG00000162174	815272325984863	0.862115990629995	0.275630653663251	312779431159815	0.00176123388927952	0.0108999744408204	UP
ENSG00000220517	209076273029113	113614506725962	0.479926543065044	236733117531622	0.0179168922585749	0.0625106565632876	UP
ENSG00000143970	246297133339744	0.506726223341986	0.15879393472013	319109306180413	0.00141735618829297	0.00919683828837934	NO
ENSG00000119778	199621084479068	-0.57891184175887	0.150823472620618	-383834048971323	0.000123868640567344	0.00132777001704037	NO
ENSG00000160072	131265595261845	-0.678068149113337	0.233234742310214	-29072347558387	0.00364639435735011	0.0189548919883842	DOWN
ENSG00000235658	110286065587121	138859051216509	0.491264069926028	282656639711952	0.00470499888362193	0.0230148802590141	UP
ENSG00000167654	132701527626608	-122770516476452	0.411829622098806	-298109970455201	0.00287215264785849	0.0158306630645777	DOWN
ENSG00000226864	0.642291400005147	-258134901288825	114201624656124	-226034351145269	0.0237999394627462	0.076633151388718	DOWN
ENSG00000123268	722549794220723	0.470192400746931	0.211215060525673	222613103240229	0.0260054058678342	0.0816111496341106	NO
ENSG00000162772	382723394419406	-160514586194089	0.610868725981157	-262764452274547	0.00859783107892833	0.0363051754159132	DOWN
ENSG00000128272	111463598793384	-0.428134086442596	0.135393686178613	-316214218348259	0.00156613075077417	0.00994318306272442	NO
ENSG00000169136	268172758202314	-115982357672836	0.279417230497869	-415086633942285	3.31219e+09	0.000461531873523007	DOWN
ENSG00000118217	392487049068766	0.610925349244719	0.190829980635688	320141178660513	0.00136755941345086	0.00895962525191246	UP
ENSG00000228628	158119301389353	-104857825395357	0.472201530804259	-22206159564278	0.0263769841290284	0.0823238898081799	DOWN
ENSG00000267281	311981787571575	-0.718980614121446	0.305103940276007	-235651041894455	0.0184475501355021	0.063934485175498	DOWN
ENSG00000152348	105066174934936	-0.911276757527507	0.243546239916557	-37416991444406	0.000182780253456507	0.00182343328547847	DOWN
ENSG00000175224	621492213234597	0.264598459291707	0.113241657452931	233658236061838	0.0194609105335803	0.0664343646245741	NO
ENSG00000126775	15466566283287	-0.502627366351767	0.17058586329091	-294647725582398	0.00321416055514553	0.0172302676730559	NO
ENSG00000168010	823177159071951	118740543359033	0.361691599831989	328292234086138	0.00102736963676216	0.00715188648999849	UP
ENSG00000144848	669053770552565	0.925329044941794	0.225931379422413	409561986169151	4.2104e+09	0.000561387089756418	UP
ENSG00000101844	736549300445738	0.557527929847921	0.219145165729683	254410325681396	0.0109558692525039	0.0436422154124559	NO
ENSG00000168397	427303842417276	0.215496116709785	0.0947605229542531	227411278443259	0.022959206227954	0.0746040129701489	NO
ENSG00000130734	479910283855945	103830615663158	0.265115248775775	391643317925382	8.98687e+09	0.00102707096802771	UP
ENSG00000197548	3326984996506	0.794083377625276	0.244029814615278	325404245738242	0.00113775274028161	0.00772277815577432	UP
ENSG00000198925	443248248292047	0.576404046537421	0.218356840686247	263973432078386	0.0082971043264857	0.0352801001567495	NO
ENSG00000138363	362746930926172	0.463235734984084	0.151277867635408	306215140538946	0.00219752268658976	0.0129254857781155	NO
ENSG00000184743	25040311362117	0.560824018154066	0.123560163855906	453887402422103	5.65554e+08	0.000106317375774727	NO
ENSG00000149311	105741717244268	-0.754154736390244	0.119325908718109	-632012564992764	26135.1	2.68206e+06	DOWN
ENSG00000166454	15082050116279	0.766170564959915	0.18795748352216	407629720616888	4.57585e+09	0.000598951121955175	UP
ENSG00000206190	131018476832281	-114211280212331	0.235684979109311	-484592953882565	1.2602e+08	3.0696e+09	DOWN
ENSG00000068650	339198598725055	0.573457007366006	0.160507536736134	357277308609339	0.000353220819343926	0.0030721255006502	NO
ENSG00000101974	824725886606593	-0.548530520106029	0.231246547338035	-237205928659419	0.0176892520619677	0.0619625504873844	NO
ENSG00000105726	365235240561666	0.42455646386524	0.147013666433087	288787072770868	0.0038785924022667	0.0198406442804409	NO
ENSG00000133657	121714557501085	0.526548068701551	0.232409478872504	226560496265475	0.0234755809698714	0.0759095580510053	NO
ENSG00000163399	760222493077312	-0.434015238936631	0.110408481451983	-393099545640782	8.45949e+09	0.000982949219192967	NO
ENSG00000018625	128737934685325	-163698202099253	0.557416747466923	-293672916795466	0.00331693643040275	0.0176677490357977	DOWN
ENSG00000105409	430628857463134	-106265240872838	0.292183102181912	-363693999000251	0.000275896175846847	0.00253288892009667	DOWN
ENSG00000132681	512631644629939	-167228744375658	0.607217957230937	-275401513384522	0.00588690459395671	0.027262454416992	DOWN
ENSG00000129244	151935683952794	-0.682878551769064	0.302508986315181	-225738269823687	0.0239841718854389	0.077064501990426	DOWN
ENSG00000069849	537064789040329	0.653777746426773	0.20413974148697	320259907093348	0.00136193445417018	0.00893446128698488	UP
ENSG00000101892	19008233693337	-13574722841142	0.41490914377502	-327173383493875	0.00106890154603527	0.00734570599256894	DOWN
ENSG00000196296	100399781916314	-138192618489075	0.599782222345983	-230404659125357	0.0212200283368103	0.0707029878469367	DOWN
ENSG00000074370	736462910620985	0.790095430268235	0.147722724768125	534850295720186	8.86847e+06	3.53609e+08	UP
ENSG00000070961	812061086759899	0.862481102699166	0.193260623828067	446278753330769	8.09003e+08	0.000142959953176344	UP
ENSG00000271614	591719301006552	-125819493753617	0.253197290840796	-496922748801165	6.72202e+07	1.81967e+09	DOWN
ENSG00000058668	793129791001327	10026858204579	0.181307915192585	553029259308868	3.19697e+06	1.51099e+08	UP
ENSG00000017260	154124052607528	0.634320402640257	0.187116892598365	338996866521179	0.000699006130293065	0.00524202261232056	UP
ENSG00000152234	274888556631972	0.672849645389111	0.132322341521953	508492849846889	3.67765e+06	1.1095e+09	UP
ENSG00000110955	336653821646131	104589922315575	0.198111188085014	527935465566404	1.2964e+07	4.85228e+08	UP
ENSG00000165629	747853678307881	-0.638907244361544	0.234037567591246	-272993456109327	0.00633468985269532	0.0287877738496354	DOWN
ENSG00000130770	505562982561991	0.446488446347411	0.152057415519872	293631484410612	0.00332137031403671	0.0176876037140535	NO
ENSG00000248919	756721441215988	294283436526703	0.946763915502496	310830854142251	0.00188161516778319	0.011480904270441	UP
ENSG00000249222	945521572139236	-159735176297644	0.639881625640038	-249632384955373	0.0125487977142184	0.0481271196016222	DOWN
ENSG00000224451	141295874089291	-104545371853232	0.300365738984679	-348060242178834	0.000500287504549502	0.00407653729707762	DOWN
ENSG00000071553	593614896592881	0.743137313257668	0.158197797993315	469751995719352	2.63339e+08	5.69924e+09	UP
ENSG00000205464	302796904087673	-122586823217783	0.430957238157949	-284452405862258	0.00444778267767491	0.0220408625072194	DOWN
ENSG00000182220	983810665472316	0.700873798312767	0.214916056033189	326115140603795	0.00110960774233617	0.00756523523336871	UP
ENSG00000033627	30379282354253	0.787078191027251	0.239703000182171	328355586049854	0.00102506327725157	0.00713980096310966	UP
ENSG00000185344	278630245197342	-0.682856099332024	0.197196929174382	-346281304780447	0.000534559675222994	0.00429983111711653	DOWN
ENSG00000117410	126354362518514	171621521398037	0.34516532294877	49721542109695	6.6213e+07	1.79434e+09	UP
ENSG00000185883	381296389919919	14361250665485	0.318455515560154	450965675385588	6.49326e+08	0.0001189401842941	UP
ENSG00000159720	172097055546278	215630363692328	0.405095173017314	532295564240435	1.02095e+07	3.99445e+08	UP
ENSG00000113732	861403504283156	0.755994248413895	0.190555853146486	396731055976926	7.26882e+08	0.000875054682466432	UP
ENSG00000114573	550204815847557	232121825949495	0.374882426796903	61918566824486	59459.6	5.35564e+06	UP
ENSG00000116039	162871088973744	-232221400615045	103329060820744	-224739679980159	0.0246146793540303	0.0783954020362556	DOWN
ENSG00000147416	213253678545376	292513673679143	0.46480840639175	629320962479766	31096.8	3.08864e+06	UP
ENSG00000155097	214147201299479	126720581557486	0.298627100753032	424343876486566	2.2012e+09	0.000328279705592716	UP
ENSG00000131100	296297893312912	0.597288769173119	0.140432725901429	425320213176209	2.10735e+09	0.000316355471464553	NO
ENSG00000128524	349932453646173	0.267293268583422	0.1206211094135	221597421780558	0.0266932679248439	0.0830722630919826	NO
ENSG00000047249	241635583751166	0.523945465041777	0.126552684955827	414013709171526	3.47098e+09	0.000479390074597239	NO
ENSG00000165240	940570022811541	0.800858135635098	0.218453560022835	36660338039416	0.000246341376526506	0.00231140443143161	UP
ENSG00000166377	804469704610869	298588229713504	161760171009716	184586989398997	4.43906e-62	5.55771e-59	UP
ENSG00000123472	720435317209254	0.460457080565305	0.197900813949453	232670635039891	0.0199808996400565	0.067775904495667	NO
ENSG00000124788	303917394830126	0.510395125854547	0.166905502819975	305798860571458	0.00222828048573116	0.0130630324475819	NO
ENSG00000224470	192062439202719	-0.721429723893114	0.17643756285505	-408886697491846	4.33485e+09	0.000573204274703943	DOWN
ENSG00000204842	277621392225145	-0.375823780685732	0.116900620110232	-321489980405021	0.00130490060597496	0.00865096933376037	NO
ENSG00000258099	130154861586168	-241632118346188	0.904456275335334	-267157324168713	0.00754965948482635	0.0329458824503401	DOWN
ENSG00000066427	709880413772651	-0.794713076035405	0.242575411005132	-327614852940966	0.00105233202350861	0.00727308690826819	DOWN
ENSG00000163635	474655755556463	-0.53228216247718	0.169057716544516	-314852331710645	0.00164097631303108	0.010298257362982	NO
ENSG00000175756	326301890885029	0.80426103594264	0.165319674879584	486488396815714	1.14524e+08	2.82252e+09	UP
ENSG00000178999	417187026103142	0.997730067659623	0.378581868713469	263544070678873	0.00840281050631849	0.0356319009446596	UP
ENSG00000158321	490488129422049	-143618495347316	0.324306598167191	-442847898127794	9.49e+08	0.000163319252387272	DOWN
ENSG00000105778	355826062971028	-0.532874878798972	0.146896446801151	-362755458285731	0.000286118301519348	0.00259768030095883	NO
ENSG00000119986	482887949455611	-0.96901612665731	0.299101259089643	-323975943667589	0.00119630581627377	0.008047063049713	DOWN
ENSG00000204195	0.809668796283572	-282424272730352	0.929436296064807	-30386619709831	0.00237631324953379	0.0137159642329709	DOWN
ENSG00000168646	60410482453879	-23073092641123	0.320542043620012	-71981486049534	61.0356	17268.7	DOWN
ENSG00000167601	982013406054475	-0.656230070017864	0.308121491703091	-21297770122774	0.0331900273966699	0.097179406689969	DOWN
ENSG00000163512	221323306404532	0.59921396877819	0.195879824728359	305908977409575	0.00222010610353854	0.0130269801391694	NO
ENSG00000155096	390357819985619	0.430581276594769	0.192810182504135	223318743337393	0.0255365866821792	0.0803917689868956	NO
ENSG00000282880	354750351764583	-0.78638985460635	0.22719368186903	-346131920631349	0.000537535035097136	0.00431434613640675	DOWN
ENSG00000172318	445130627474722	-0.452765377507841	0.193641612224888	-233816157749201	0.0193788678532378	0.0662724461957217	NO
ENSG00000236802	847701618157661	289804146094089	0.669235899766448	433037358269671	1.48857e+09	0.000236208420588151	UP
ENSG00000187676	339394976863394	-0.720611149117962	0.271983659532529	-264946486254545	0.00806193550466197	0.0345078401772198	DOWN
ENSG00000176597	505564634605241	0.491731073516371	0.211597335956954	232390011571982	0.0201308480681807	0.0681552779377023	NO
ENSG00000156966	692405448976281	-0.764110395761171	0.324351424970359	-235581020133024	0.0184823583776171	0.0640108234820931	DOWN
ENSG00000177191	17764471673229	465287859582474	0.783906951632497	593549857688475	292954	2.00974e+07	UP
ENSG00000175711	653317276573141	153339620387213	0.658623755777182	232818235057845	0.0199024229551748	0.0675500189280506	UP
ENSG00000158850	480289838051614	0.747101399420939	0.119092028165753	627331158036136	35344.9	3.39094e+06	UP
ENSG00000121578	132836315585568	-0.510183269527838	0.165109508446519	-308996904132322	0.00200177359422684	0.0120173605369072	NO
ENSG00000158470	129851484567744	163479833750932	0.355842028241623	459416878210704	4.34478e+08	8.48621e+08	UP
ENSG00000174684	230550653623146	0.779614821308584	0.345392703253473	225718381993857	0.0239965910134988	0.077094513597384	UP
ENSG00000123810	11182117888291	0.541958628523588	0.199384137257754	271816321989031	0.00656454462418806	0.0295747026609696	NO
ENSG00000136881	112306835438815	-297773898325084	0.861195659376393	-345767997182785	0.000544848188983504	0.00435347755596354	DOWN
ENSG00000276559	112306835438815	-297773898325084	0.861195659376393	-345767997182785	0.000544848188983504	0.00435347755596354	DOWN
ENSG00000105393	707199465639734	110119509011511	0.198579441828009	55453630042372	2.93345e+06	1.40179e+08	UP
ENSG00000158019	285214078993455	0.614437475015894	0.150352209384609	408665411390218	4.37639e+09	0.000577579281730009	UP
ENSG00000156273	454237028241936	208987221290665	0.346942137784804	602369094238683	170484	1.24822e+07	UP
ENSG00000112182	230098157134816	-167075109238496	0.227826799780178	-733342650643825	22.4342	7021.89	DOWN
ENSG00000002330	113602328433023	0.583387081554866	0.183122367103301	318577730718045	0.001443656748437	0.00931919695304523	NO
ENSG00000107262	74552347292463	189132273097477	0.434705020494733	435081869729103	1.3563e+08	0.000218123272282627	UP
ENSG00000112208	478876514571672	-0.710836652702136	0.228896920733048	-310548805298762	0.00189965294609611	0.0115559339057852	DOWN
ENSG00000151929	533150539585604	-0.676663373421529	0.247190859595085	-273741259903359	0.00619245723963077	0.0282851385042602	DOWN
ENSG00000156735	150426944722235	102059813993719	0.246314739113737	414347165585541	3.42087e+09	0.000473775868930737	UP
ENSG00000166170	218176978413043	0.493013030251181	0.135823482110428	362980703035096	0.000283633179650012	0.00258189224677391	NO
ENSG00000204463	958520519838657	420880551687518	153080062303183	274941455703057	0.00597018256965666	0.0275259384172717	UP
ENSG00000187172	494783218598288	-203377126607407	0.621598474529101	-327184082556633	0.00106849714420959	0.00734570599256894	DOWN
ENSG00000226137	614914702684666	-0.664182613220004	0.182547456931089	-363841065981397	0.000274325757424219	0.00252215716664363	DOWN
ENSG00000006453	20295466963272	-128804392388537	0.580609037318602	-221843588558986	0.0265251265948391	0.0826651430874673	DOWN
ENSG00000030110	313310867096295	0.715555630588541	0.150215235095578	47635356702218	1.9023e+08	4.33033e+09	UP
ENSG00000175334	196924409499257	0.446366226556219	0.183605760003594	24311123275625	0.0150525471194562	0.0550804880711942	NO
ENSG00000153064	185438239914227	142575632573136	0.51397707605222	277396870825908	0.00553770044844926	0.0260548702046542	UP
ENSG00000172530	276143648599176	0.942961307342746	0.1925336208871	489764490481219	9.69921e+07	2.46067e+09	UP
ENSG00000138376	121782879098143	161691132533866	0.260421573455457	620882250223874	53383.1	4.84316e+06	UP
ENSG00000235601	273694596180019	-22214054139448	0.949379643158106	-233984942689028	0.0192915158245993	0.0660544780395874	DOWN
ENSG00000043039	986143577714347	-16278729283089	0.505950268187769	-32174563996965	0.00129332682559857	0.00858560543822594	DOWN
ENSG00000176788	286269588683829	166787743087072	0.578830039575348	288146315297378	0.00395833513527791	0.0201661671998696	UP
ENSG00000215196	167500047917946	-100919549744242	0.365720003264447	-275947579687808	0.00578941754259581	0.0269455418711151	DOWN
ENSG00000156127	171536517615334	136083643939717	0.2303142320721	590860767549596	34501.1	2.34121e+07	UP
ENSG00000168062	347545359433997	310226465364679	0.844858483697968	367193407358365	0.000240721787790182	0.00227031019445053	UP
ENSG00000198604	428872997068809	0.86102519283849	0.332769504688369	258745221754867	0.00966886047946307	0.0397289574016664	UP
ENSG00000226266	252632911927773	-0.750440647494351	0.27475771734063	-273128141679818	0.00630885751288322	0.0286807901457146	DOWN
ENSG00000123636	339120688312594	366984949566113	0.570106513752984	643712956637294	12175.4	1.38168e+06	UP
ENSG00000214413	162449713372276	-0.649321704287356	0.197983598294101	-327967422494665	0.00103927018082706	0.00721467294924024	DOWN
ENSG00000119636	379654302834441	162542708708008	0.466543352007246	348397867012117	0.000494018857059757	0.00403333295754037	UP
ENSG00000179941	229856082193649	0.860528565027153	0.298886123578871	287911849075882	0.00398788470950065	0.0202847481111078	UP
ENSG00000181004	159623933345662	120991894367626	0.434776359570205	278285356837782	0.00538831191496396	0.0255150019573937	UP
ENSG00000125124	304491790010146	-0.423799456979169	0.155634877048061	-272303653922184	0.00646849031989261	0.0292313657480799	NO
ENSG00000163093	167258046496064	-12344168636083	0.367374975840162	-336010056424031	0.000779141060803046	0.00571628835701971	DOWN
ENSG00000187244	483292425903891	-0.986888620167665	0.307099018325003	-321358441831045	0.00131089256486423	0.00868609415829596	DOWN
ENSG00000185825	116586014965269	117333913011156	0.217333869279449	539878636496769	6.70932e+06	2.7723e+08	UP
ENSG00000137936	217946473154315	-128874767477607	0.358597566466277	-359385504892228	0.000325821144254318	0.00288390295232525	DOWN
ENSG00000262117	233862784984482	-200860665188542	0.805473881745276	-249369557152273	0.0126420918817745	0.0483663836088057	DOWN
ENSG00000124243	284237784783682	-107631850973242	0.416015521781433	-258720757611035	0.00967572842000348	0.0397376151610443	DOWN
ENSG00000105552	927616046916925	0.731524281765832	0.171015311555188	427753676038397	1.88973e+09	0.000287925262528954	UP
ENSG00000186666	581776951153178	0.542697782605836	0.21982754908735	246874327107287	0.0135588455431822	0.0510086376804811	NO
ENSG00000248098	267187057318338	150931426244274	0.257613375855296	585883499811178	466126	3.00819e+07	UP
ENSG00000103507	475518781674853	198684133326334	0.375354638780215	529323772238423	1.2017e+07	4.57591e+08	UP
ENSG00000142867	219791321001612	0.900697841576472	0.237566423960318	37913515999505	0.000149829664699367	0.0015528703659239	UP
ENSG00000127152	408335806064916	-0.563045159795035	0.188598146886504	-298542254571499	0.0028318684423342	0.0156741790000107	NO
ENSG00000171552	11140126194241	397547266089526	0.51622745744198	770100970722206	1.34995	614.596	UP
ENSG00000099968	258030893553574	0.514879597864795	0.138819816911897	370897764684107	0.000208097796404264	0.00201967783797007	NO
ENSG00000281449	414397075616908	-118790697558755	0.471767121189971	-251799441341145	0.0118025193067043	0.0460263328827092	DOWN
ENSG00000188761	639419182028949	-114947025482264	0.421352354625504	-272804991405419	0.00637099669149996	0.0289057035100002	DOWN
ENSG00000069399	873529755520687	0.749221231766708	0.319912963814218	23419533326627	0.0191831133815022	0.0658077463968003	UP
ENSG00000113916	992232541955879	244257902850744	0.496585488380756	491874830348365	8.70994e+07	2.24842e+09	UP
ENSG00000282873	596760810746893	-0.905306843949382	0.297185515594872	-304626839614724	0.00231700906075781	0.0134674807059832	DOWN
ENSG00000099385	451337173106741	-0.810470858852862	0.3214414684919	-252136372651398	0.0116900945638928	0.0457017904574355	DOWN
ENSG00000186174	200783795393105	-0.78667132548611	0.338595406669038	-232333726326963	0.0201610414970718	0.0682372591626377	DOWN
ENSG00000029363	140165717488863	-0.946836692012953	0.245934951379925	-384994766583731	0.000118143065695954	0.00127458094141606	DOWN
ENSG00000173681	124680518095518	-0.516696775420531	0.187112672296397	-276142053383779	0.00575505199079733	0.0268155009024125	NO
ENSG00000197580	391794036782302	-0.902730080967504	0.368625065369255	-244891128079755	0.0143288737383928	0.0530997481736502	DOWN
ENSG00000085185	407723348254628	-0.546058978942794	0.250508773138199	-217979982138809	0.0292723031938651	0.088826308150445	NO
ENSG00000166546	192327394266874	-0.986260203395715	0.45665868956731	-21597316024583	0.030793453241643	0.0921338354846146	DOWN
ENSG00000126581	102884210729645	0.767066475996172	0.169338482666258	452978238566098	5.90445e+08	0.000110251567835948	UP
ENSG00000039987	594118067782077	-141189530065299	0.583946861559101	-241784894071238	0.0156125566933284	0.0566147885352345	DOWN
ENSG00000142959	507809441766407	-162094571428641	0.504808362078982	-321101201178754	0.00132268405899926	0.00873417954571239	DOWN
ENSG00000177951	538787437204167	0.606398066473084	0.20951743518393	289426064203556	0.00380052544315122	0.0195290697920186	UP
ENSG00000133134	87570230631239	-0.794901143434822	0.274358084955462	-289731262544664	0.00376374492317144	0.0194037827622427	DOWN
ENSG00000166681	152187995780625	0.458312621260338	0.211866891180659	216321020573967	0.0305250156642796	0.0915657954982646	NO
ENSG00000184515	21398849603255	-0.891857537014867	0.365929997099315	-243723538404755	0.0148000419207012	0.0544029726503755	DOWN
ENSG00000170819	155587438149577	314801203281623	0.635474717445914	495379587321531	7.27796e+07	1.93666e+09	UP
ENSG00000182492	184728301713816	-22410413758046	0.964758344500636	-232290437142016	0.0201842902488172	0.0682623754498084	DOWN
ENSG00000235831	440445338587659	-100827421856031	0.463940467824275	-217328361823829	0.029758977671919	0.0898871894939506	DOWN
ENSG00000132840	292797668526401	-0.794675574513157	0.214424189171861	-370609107854071	0.000210482634370559	0.00203650895078779	DOWN
ENSG00000185963	194601068115423	124839575012976	0.298647927722255	41801587563359	2.91306e+09	0.00041312307994509	UP
ENSG00000135127	128357971524055	-0.74881663688687	0.189329489445948	-395509774561902	7.65034e+09	0.000914348919868334	DOWN
ENSG00000112624	204895692476548	0.623017039982247	0.124030679399476	502308818268781	5.08472e+07	1.4338e+09	UP
ENSG00000015475	707233267961433	161869637332477	0.365145277581723	443302015034958	9.29222e+07	0.000160910880374337	UP
ENSG00000100290	238786978514397	0.901232566148406	0.355401257777713	253581704179585	0.0112185328285858	0.0443847745631357	UP
ENSG00000136717	683932780943987	0.371274681822151	0.157778322528051	235314126727481	0.0186155603340159	0.0643386653918231	NO
ENSG00000110934	258621121309442	0.697238247230803	0.151038205775953	461630382623237	3.90635e+07	7.81543e+09	UP
ENSG00000147439	349096280747207	0.9409766528847	0.233772105658864	402518790782436	5.69298e+09	0.000716703436363869	UP
ENSG00000089685	888346810452964	0.633822880315166	0.275836990596797	229781683357201	0.0215722162701102	0.0714224904672166	UP
ENSG00000166619	48933576108395	0.800035155591215	0.165086353201231	484616166071593	1.25873e+08	3.069e+09	UP
ENSG00000136573	119195798728488	142844686880324	0.423641831943508	33718267675552	0.00074671399803952	0.00553186938192591	UP
ENSG00000197299	771362892091176	0.823075100222538	0.245494306247485	335272582408811	0.000800199325221444	0.005836583484866	UP
ENSG00000108578	193904991145613	-0.371457148624886	0.170647772419977	-217674771464759	0.0294993960887678	0.0893108145250794	NO
ENSG00000135441	20593368544199	0.408062107539151	0.190097560133073	214659308227574	0.0318256911283902	0.094298344084119	NO
ENSG00000189114	275791514987562	12230769804184	0.210916251425	57988750139214	667613	4.16883e+06	UP
ENSG00000104164	667494200975118	-0.798762202609585	0.355136973657836	-224916655222492	0.0245019016262157	0.0781246636101964	DOWN
ENSG00000106605	292400453995659	0.998364875933384	0.273362480158117	365216497653926	0.000260038731247381	0.00241161845571646	UP
ENSG00000090013	618345211758257	26070076672107	0.509963313491974	511214747852981	3.18517e+07	9.88391e+08	UP
ENSG00000166780	863928665795759	504962555399797	12971428342557	389288320502918	9.90599e+09	0.00111308863911903	UP
ENSG00000168487	252237880739996	-107688900987543	0.355319696290053	-30307608081381	0.00243938409436728	0.0139822175015241	DOWN
ENSG00000138756	11043342951328	157527335893118	0.423809659301213	371693595074857	0.000201653538589702	0.0019693465703144	UP
ENSG00000153162	272997017100747	227989716077247	0.661750548027901	344525163986165	0.000570527990662048	0.0044995341373788	UP
ENSG00000138696	961183308520202	-168191032490387	0.739730736030497	-227367911455085	0.0229852868056828	0.0746693800745067	DOWN
ENSG00000204177	14064024838334	-0.85337631189949	0.26067613512474	-327370325438931	0.00106148019616724	0.00731053538014577	DOWN
ENSG00000271816	38739270844793	-105358737840948	0.444792268522962	-236871783295193	0.017849865592437	0.0623811073879444	DOWN
ENSG00000102010	221970168547309	495926151636576	0.983048740263238	504477683887554	4.54051e+06	1.31743e+09	UP
ENSG00000140299	905068904149771	0.75831763177285	0.215103877778896	352535546826506	0.000422914882594458	0.0035417353378479	UP
ENSG00000104765	405746152023517	407496941057202	0.564793799925292	721496838511867	53.9465	15526.7	UP
ENSG00000270270	250984492348686	-195358915857246	0.66153500537419	-295311531922251	0.00314584419571975	0.0169584367407583	DOWN
ENSG00000271550	653601210502022	-0.940939805877939	0.411791290538719	-228499200322321	0.022313296664636	0.0731698465796864	DOWN
ENSG00000270479	233089926115051	-147878953232742	0.427728329079603	-345731024061352	0.000545596339421344	0.00435780935856793	DOWN
ENSG00000163141	209726525041153	-113703024990108	0.47087255563289	-24147303475201	0.0157468625975023	0.0569635133547323	DOWN
ENSG00000038219	535488915769322	0.942921414580537	0.261657478837661	360364786349389	0.000313782105879427	0.00280010831476153	UP
ENSG00000178096	52566080608532	0.447085995715746	0.194023434421886	230428863940011	0.0212064462589789	0.0706975654806061	NO
ENSG00000183336	466457539839304	0.916851140777647	0.306286546322449	299344242111247	0.00275849553226581	0.0153876915817325	UP
ENSG00000196544	126611897852296	124576452916066	0.447168626597616	278589430264673	0.00533802743683662	0.0253394300498919	UP
ENSG00000166275	211589993369108	-0.528347846626941	0.226548809844601	-233215900356906	0.0196923279862844	0.0670149351422346	NO
ENSG00000172331	345658048345685	23032193487609	0.439310594640206	524280401351858	1.58155e+06	5.6014e+08	UP
ENSG00000101425	834231745132198	289107943030121	0.666866138606727	433532198282176	1.45547e+09	0.000231690712229454	UP
ENSG00000125999	140704107567118	-123430604621804	0.527880072327864	-233823194115845	0.0193752193988089	0.0662690197713666	DOWN
ENSG00000104331	118546981765062	-0.616124370488457	0.206427337373152	-298470337470231	0.00283853435952391	0.0156937293801013	DOWN
ENSG00000157764	141883774025305	-0.630971065834887	0.15241875486379	-41397206426385	3.47729e+08	0.000479834751070048	DOWN
ENSG00000089234	273086788351931	0.544632207629687	0.193890742744913	280896447101767	0.00497011312311187	0.0239929887416081	NO
ENSG00000106009	334863209590925	0.439558699035265	0.202328569313411	2172499417788	0.0298180135069091	0.0899895212984215	NO
ENSG00000012048	92963572086924	-0.579859494916082	0.198577000386449	-29200737939823	0.00349948509505819	0.0183550705446705	NO
ENSG00000251667	256519329371954	-161382298881323	0.748896428773534	-215493481716315	0.0311669353511505	0.0928518811651171	DOWN
ENSG00000100425	18049702350901	-0.465253808972376	0.190531065547944	-244187900610519	0.0146110426042109	0.0538267628085099	NO
ENSG00000204256	288037048802005	12864921569312	0.553953302738475	232238376515025	0.0202122807441211	0.0683068940738233	UP
ENSG00000169925	386541139386798	104136504327422	0.277380525815857	375428318268292	0.000173838243975755	0.00175100886801369	UP
ENSG00000141867	428278033031072	0.928998544606682	0.233381764639777	398059611058552	6.87427e+09	0.00083721609662911	UP
ENSG00000112983	358927604088192	0.517363220321315	0.200800942995955	25764979616243	0.00998067939674167	0.0406632300836986	NO
ENSG00000137948	222529888483053	-180967564769792	0.549026778629613	-329615187844738	0.000980190094468375	0.00689049970956994	DOWN
ENSG00000185024	113734540211104	-0.432688018304228	0.148483331612146	-291405111675737	0.00356771483050332	0.0186309863098651	NO
ENSG00000164713	155353684231022	-112518897975635	0.240740988506678	-467385710566333	2.95595e+08	6.27795e+09	DOWN
ENSG00000113460	156601660374986	-0.37191827998332	0.123172572654154	-301948942016173	0.00253201136283057	0.0143930906981334	NO
ENSG00000174744	300119690016982	0.339321164883008	0.148069175859622	22916394510408	0.0219264570065604	0.0722039036617928	NO
ENSG00000162819	409859211595473	111818967326173	0.208172846472938	537144825661542	7.81068e+06	3.16471e+08	UP
ENSG00000156983	136264346117836	0.773664973099096	0.194946856444597	396859424773011	7.22979e+09	0.000871612176839793	UP
ENSG00000185658	465079699188766	-0.478228448943943	0.119041666817181	-401731983204155	5.88638e+09	0.000737981362985667	NO
ENSG00000165288	1254765676533	0.691328667858118	0.228571839671711	302455748201986	0.00248997150229665	0.0141992453695077	UP
ENSG00000168000	261093347884064	0.699250705091067	0.230707217880519	303090086003811	0.00243825292272184	0.0139820750039403	UP
ENSG00000160058	517770038790422	-0.459550599497541	0.149675326710007	-307031632800717	0.00213832162638338	0.0126730893349064	NO
ENSG00000172270	241710110539523	286627170572605	0.399932360268498	716689118080305	76.72	20436.9	UP
ENSG00000226913	236391487179573	-11466426011498	0.488518656580164	-234718282649997	0.0189159704595372	0.0651252440955331	DOWN
ENSG00000109743	342809072754263	204471853074725	0.535226041800387	382028969268621	0.000133295021350661	0.00140653490713045	UP
ENSG00000130303	529404367099016	0.911491102908125	0.266766350151332	341681438603876	0.000633584614734232	0.00487852360176666	UP
ENSG00000095564	309220149031389	-0.614373083730862	0.183050624337387	-335630149285091	0.000789924048711403	0.00577668081001695	DOWN
ENSG00000148925	160860935810541	0.816849329697573	0.214890742274403	380123090018697	0.000143979051228698	0.00150280760432122	UP
ENSG00000151136	639766897185137	-0.749711075298175	0.19571913371702	-383054564497585	0.000127859411317844	0.00136006782472337	DOWN
ENSG00000233436	135446906946746	-14675741796671	0.623560688532367	-235353864773167	0.0185956746843194	0.0642965609079476	DOWN
ENSG00000222009	952043863975766	-126120408462484	0.409646697969564	-307876052919764	0.00207863692548483	0.0123926353843191	DOWN
ENSG00000184887	559137707497547	0.525712197405511	0.217170329522333	242073674871617	0.0154890896312686	0.0562912633333766	NO
ENSG00000189195	231348312071945	-0.883231361013634	0.35064888996695	-251884830177812	0.0117739370477372	0.045962334354477	DOWN
ENSG00000183826	153656764967879	-0.799711698679804	0.271449218860295	-294608215134111	0.00321826913278281	0.0172485999753599	DOWN
ENSG00000169814	951163349875608	0.560814114891166	0.166779711834712	336260393258722	0.00077211055037469	0.00568123742333603	NO
ENSG00000112763	374180441337944	0.990004617338039	0.231167219578309	428263409986929	1.84694e+09	0.000282858199698677	UP
ENSG00000124508	937647703880773	0.940241353647718	0.269228867276394	349234969919647	0.000478790966264258	0.00392821946109339	UP
ENSG00000026950	990878844905978	0.506067760081789	0.158774582260184	318733485472186	0.0014359043093208	0.00928830893965197	NO
ENSG00000186470	14915106432326	0.67563821498912	0.162004574671053	417048849614887	3.03947e+09	0.000428056404720616	UP
ENSG00000111801	527517114909536	0.537748171618708	0.155307968060334	346246350612096	0.000535254496657947	0.00430403744261882	NO
ENSG00000168903	837952623287538	336672394048174	112205854833781	300048865138911	0.00269546797882866	0.0151299076865881	UP
ENSG00000113303	131796713756669	60085300074694	0.746612612606146	804772100821583	0.08435	50.2886	UP
ENSG00000169679	433714226274729	120411972570073	0.42508178838792	283267775424404	0.00461598937981206	0.0226813920860467	UP
ENSG00000154473	825111315751061	0.804104894486564	0.105717745434845	760614872346236	2.82384	1140.47	UP
ENSG00000137656	113573905102666	0.786686375454636	0.203731210171649	386139352331845	0.000112742144013347	0.00122795271252466	UP
ENSG00000112276	408273570352168	-104041755514114	0.411520349743422	-252822869097442	0.0114639651655221	0.0450923166422672	DOWN
ENSG00000214688	191123716535493	157898364814872	0.558477084667208	282730248294722	0.00469419639682366	0.0229844892014987	UP
ENSG00000237489	57947733852581	-0.787894401584582	0.269094117486279	-292795104160818	0.00341203767552543	0.0180449824616979	DOWN
ENSG00000165863	313340298413799	-12836401832067	0.503170191258529	-255110538244735	0.0107381851321903	0.04293216600831	DOWN
ENSG00000171067	111717458955192	0.613240420965169	0.239741452374262	255792402562004	0.0105299094811259	0.0423428510369991	UP
ENSG00000166323	221758099015029	-0.97471429201353	0.295552509447816	-329793948911007	0.000973971213244807	0.00686412585973824	DOWN
ENSG00000175573	6613103447203	140312110697098	0.334591088734802	419353997823625	2.74635e+09	0.000392514361089121	UP
ENSG00000180425	524831310170667	0.881391950088409	0.191691597201393	459796862750541	4.2663e+08	8.38129e+09	UP
ENSG00000184224	1933962435394	-0.27989835035086	0.114930379149132	-243537307040177	0.0148764428688244	0.054627676995947	NO
ENSG00000173715	361805402915469	-0.991431945186849	0.289448720873693	-342524210227718	0.000614251792122004	0.00477254978882784	DOWN
ENSG00000187479	104677890182142	-208095876391327	0.86848112326559	-239608980341291	0.0165710297784687	0.0591923802643161	DOWN
ENSG00000278615	125571387950893	114690664580243	0.158166049969687	725128209259976	4.12845	12020.5	UP
ENSG00000133641	696965517917582	-0.650341670919343	0.285526967682612	-227768913107449	0.0227451057651239	0.0741199177978531	DOWN
ENSG00000047621	857860137888784	-0.794885971597592	0.229786852265043	-345923173481112	0.000541718610660094	0.00433651982446572	DOWN
ENSG00000179088	351320308000137	-130352607033778	0.384350384943881	-33915045266004	0.000695100149107998	0.00521811703230568	DOWN
ENSG00000157895	190646656187628	-0.461338081961981	0.134501037206334	-342999646355332	0.000603589115947097	0.0047069048468749	NO
ENSG00000151131	222017287676315	-0.788411569680179	0.293211060307169	-2688887550334	0.00716905645129338	0.0316937100177236	DOWN
ENSG00000165805	343165595713074	-0.881985950954447	0.416838821622195	-211589205516429	0.0343539892971992	0.0995053663391404	DOWN
ENSG00000130921	365737792421404	-0.489512808692945	0.109499540973559	-447045534931648	7.80532e+08	0.00013871207183558	NO
ENSG00000235162	189041694251138	115025078549784	0.241067721405667	477148404104342	1.82873e+08	4.1857e+09	UP
ENSG00000174456	260488108840285	-0.344966836747538	0.125369947411462	-275159114181777	0.00593065140668071	0.0274260758574466	NO
ENSG00000179933	278800293716752	110372059316493	0.268676872619371	410798511388268	3.99126e+09	0.000537317773254722	UP
ENSG00000227051	255913882944337	-174635287756171	0.446410713962629	-39119869280465	9.15399e+09	0.00104094381929218	DOWN
ENSG00000197734	131389668709583	-169994942796995	0.656576826982273	-25891096945702	0.0096224436543074	0.039622757622736	DOWN
ENSG00000100802	914445509485284	0.411382534914419	0.173210394392538	237504531039934	0.0175467960787444	0.0616143281183228	NO
ENSG00000167173	45529481955387	118669545063185	0.369936011889608	320783976820826	0.00133735985557736	0.00880629836800667	UP
ENSG00000169609	553109451093997	-0.754073752291051	0.274421406053097	-274786782538804	0.00599841847670864	0.0276052928977733	DOWN
ENSG00000166920	330131344747974	-40593711468066	0.822411219313631	-493593843502582	7.97663e+07	2.08709e+09	DOWN
ENSG00000185905	189613566541555	115358306794497	0.367493344739866	313905839236775	0.00169491669769599	0.010567906899977	UP
ENSG00000174109	660801727286553	0.471476593951869	0.180756805450241	260834767895729	0.00909804932952268	0.0379818531529256	NO
ENSG00000256806	192512430604946	0.685540104284033	0.297050145352263	230782618695935	0.0210088058054794	0.0702444248056088	UP
ENSG00000205710	100040033716192	-178449742491307	0.580898599913654	-307196027874456	0.00212658021569898	0.0126124037425634	DOWN
ENSG00000267221	395197617340787	-0.859861419553725	0.220754184251919	-389510813789365	9.81549e+09	0.00110512564114315	DOWN
ENSG00000258315	352655121536035	0.33931889510616	0.116438396115843	291414951103051	0.00356659048517794	0.0186289999476128	NO
ENSG00000108666	196132480206292	-0.618080275307253	0.226802500326914	-272519162891216	0.0064264176339702	0.0290832274633316	DOWN
ENSG00000141219	603327740862683	0.710058090979708	0.238130452993538	298180296578438	0.0028655635845687	0.0158117479412958	UP
ENSG00000187624	380334619740739	-118467037206847	0.529081469143314	-223910766329934	0.0251489117726878	0.0795507648867486	DOWN
ENSG00000214212	274145394054573	19689172524079	0.580529237016703	339159016783724	0.000694882945731999	0.00521811703230568	UP
ENSG00000105072	238542253303281	-102328957305503	0.433749886015185	-235916966447159	0.0183158795966595	0.0635749411006867	DOWN
ENSG00000160392	546027915698741	-0.521405463609706	0.221536460687934	-235358758549537	0.0185932270344231	0.0642965609079476	NO
ENSG00000188493	878197439934808	0.335891376053358	0.155759523018115	215647409252977	0.0310466646310591	0.0925826571610969	NO
ENSG00000188032	150516623678753	-155959918872578	0.713824759962777	-218484882593189	0.0288999327037432	0.0879715918917737	DOWN
ENSG00000106392	219923256365376	-0.524798696240372	0.190532458338088	-275437949427571	0.00588035403205322	0.0272461719501862	NO
ENSG00000171155	74306038339718	0.753425346064869	0.273510210562778	275465162530719	0.00587546587981434	0.0272346659812201	UP
ENSG00000116922	969997302426561	-0.457120503495005	0.156434987038738	-292211168452878	0.00347666847863127	0.0182967168358401	NO
ENSG00000000460	835487015742691	0.924524691340884	0.307317730131238	300836756455956	0.00262655251915959	0.0148328541000803	UP
ENSG00000182795	120106927374493	1646160282405	0.615984176353159	267240676887325	0.00753092979699754	0.03290428932417	UP
ENSG00000175262	965811382977713	-108358030097835	0.466271324657988	-232392652877197	0.0201294321469431	0.0681552779377023	DOWN
ENSG00000143633	164781811899625	0.486954999877919	0.119849688310719	406304769533864	4.84361e+09	0.000625175587480449	NO
ENSG00000203963	670854774648001	-181139206646626	0.710728751572991	-254864047986981	0.0108143721913566	0.0431816105360501	DOWN
ENSG00000157330	310170066514819	-114125627387946	0.413674949600018	-275882374551068	0.00580098132928351	0.026980489512483	DOWN
ENSG00000119280	672721706623865	143420099658475	0.480578919846463	298431940594264	0.00284209918739854	0.0157099699012052	UP
ENSG00000116667	931198793821571	-121000632047889	0.533391207624356	-22685156845162	0.0232977941404587	0.0754887118629771	DOWN
ENSG00000253313	141154273990927	-127178675721051	0.468632586450306	-271382484697395	0.00665113221446778	0.0298907907472185	DOWN
ENSG00000142686	558996235385312	-0.726413469065218	0.232188418736945	-312855168667219	0.00175670111440928	0.0108853738937908	DOWN
ENSG00000221953	122515477112146	-0.898225108594921	0.260870061802738	-34431896952366	0.000574895912646327	0.00452685334989435	DOWN
ENSG00000143612	740367393115489	0.512718302107526	0.144912320287906	353812775262226	0.000402975036489738	0.00341356390855989	NO
ENSG00000162642	136461372463955	-0.53798375549765	0.15386380685442	-349649320718205	0.000471416496018814	0.00387915512990835	NO
ENSG00000118292	27321517475364	-105573238182209	0.362688656780116	-291085029014884	0.00360446679434328	0.0187798269934157	DOWN
ENSG00000162757	253983112535	0.992335488748516	0.399818001819411	248196800602473	0.0130659006163091	0.0496088175030146	UP
ENSG00000162598	314722564703325	-209722173566922	0.820489525968702	-255606155751124	0.0105864389009263	0.0425087283642071	DOWN
ENSG00000108561	517304676730404	0.372591439812659	0.158069804593565	235713228576881	0.0184166848767801	0.063857804928493	NO
ENSG00000145861	903210592743877	-143933615248394	0.675373756409164	-213116979868543	0.0330751561281337	0.0969110589104221	DOWN
ENSG00000240654	211727382450531	-187102880709388	0.828648823521198	-225792730766608	0.0239501918032185	0.0769750741564102	DOWN
ENSG00000139178	11548508203638	0.923029030829499	0.204484627735104	451392870482774	6.36376e+08	0.000117105740234219	UP
ENSG00000235696	385404678720672	-204506434710879	0.780899914256647	-261885589916542	0.00882252073193563	0.0370415692702328	DOWN
ENSG00000226560	381408794932153	-199779893645725	0.758660246637593	-263332492418255	0.0084553415023317	0.0358122041979678	DOWN
ENSG00000149609	15105620351007	-129857430505443	0.436959745795419	-297183966612434	0.00296021228775449	0.0162267328558171	DOWN
ENSG00000088854	957154695951021	0.451791626663825	0.156630677684449	288443894480246	0.00392111784620324	0.0200213684479872	NO
ENSG00000101220	241054040292767	101824608999437	0.280131288921524	363488881914804	0.000278100542131767	0.00254383196311542	UP
ENSG00000154642	154549127599085	0.710512970864406	0.159369401514603	445827721075618	8.2621e+08	0.000145181057612076	UP
ENSG00000169314	491351362693333	-173050064155967	0.725481639542413	-2385312800819	0.0170646047977263	0.0603783671237907	DOWN
ENSG00000273579	513385905084058	-164748831149855	0.688961416859385	-239126353259169	0.0167904960595875	0.0597275905325505	DOWN
ENSG00000188511	643971000568877	-0.863961474581558	0.234373178314521	-36862642764615	0.000227570032734656	0.00217577457795944	DOWN
ENSG00000168014	322126678823716	-0.717262341638644	0.15549002841494	-461291536795248	3.9706e+08	7.91591e+09	DOWN
ENSG00000111731	141051362105887	0.522157850790466	0.157376269673755	331789444414276	0.000906987531536934	0.00647589614761472	NO
ENSG00000273045	158588879653767	-0.823594378819615	0.360991139231668	-228148087117194	0.0225200073754783	0.0736355425283333	DOWN
ENSG00000150873	179177776197357	-106295596091878	0.428970160327121	-247792517807812	0.0132148854208561	0.0499993466644676	DOWN
ENSG00000168887	631172235730087	0.512138959202918	0.138462580237819	369875354282207	0.000216660853132506	0.00208500682645578	NO
ENSG00000204128	298997080308762	-224609952107031	0.825320435413874	-272148783029219	0.00649887779440683	0.029331633015852	DOWN
ENSG00000228486	833923414217636	-126367129099449	0.493853960050183	-255879550073078	0.0105035509024261	0.0422504280476707	DOWN
ENSG00000125730	128044822405237	-11535568879552	0.345077709001445	-334289018926565	0.000829107020836575	0.0060253356479901	DOWN
ENSG00000171860	245509962813815	280235534069927	0.583010173763901	480670058055304	1.53442e+08	3.60768e+07	UP
ENSG00000131379	413387756832051	-174452390957422	0.611912239490465	-285093808717877	0.0043590456247794	0.0216869665099297	DOWN
ENSG00000174928	324124935557054	-110331502000727	0.233047629558017	-473428981920881	2.19823e+08	4.87113e+09	DOWN
ENSG00000179021	131151698312724	-0.355262793597406	0.158746830083913	-223792055192293	0.0252262365468749	0.0796751971662145	NO
ENSG00000114529	114050765039364	-106456621384068	0.415346926256032	-256307714477811	0.0103748993241585	0.0418674422364107	DOWN
ENSG00000214324	0.558591541542049	-264362557824537	10727206913558	-246441184508533	0.0137238318185343	0.0514284269284794	DOWN
ENSG00000187068	325426228328848	-122736202351468	0.522344873211867	-234971584188759	0.0187877477793141	0.0647996149303066	DOWN
ENSG00000225873	220507798771326	236701370400172	0.597170994623685	396371177654623	7.37933e+09	0.000887124090300117	UP
ENSG00000206340	304526207748833	373380979350329	119841943614429	311561184748153	0.00183563720411863	0.0112630128868244	UP
ENSG00000244731	206601206332349	35805358860351	109775984655914	326167503507992	0.00110756031477231	0.00755676029479525	UP
ENSG00000224389	507312669639984	413916058170977	154242132242867	268354730417777	0.00728456690424263	0.0320825337153625	UP
ENSG00000123838	138039095485714	210138994071954	0.671806065578534	312797107437532	0.00176017502999717	0.0108961144007736	UP
ENSG00000154274	244833142005768	-145587563168332	0.323568583761755	-449943444681049	6.81345e+08	0.000124079092783899	DOWN
ENSG00000164096	634602177493717	0.537635650172122	0.149364263861512	359949318714286	0.000318837985985398	0.002840164770215	NO
ENSG00000163633	342703453119876	-105297502579071	0.478296409898295	-220151145607515	0.0276998365842439	0.0853246288681841	DOWN
ENSG00000205129	447866824264978	-139694274001965	0.644014571873504	-216911666448137	0.0300738278313867	0.0905868698301362	DOWN
ENSG00000181215	825592263092368	130661480246337	0.575016464511382	227230850437241	0.0230678835157424	0.0748988334069229	UP
ENSG00000197405	914575643765984	195356866406817	0.42219385331621	462718404998902	3.70671e+08	7.52766e+09	UP
ENSG00000134830	26605248029011	-0.608669849618218	0.187099007688382	-325319656762677	0.00114114527723632	0.00774370670514836	DOWN
ENSG00000248874	147151648250005	-127243358518033	0.394719099504347	-322364331185935	0.00126570947261884	0.0084358171930731	DOWN
ENSG00000082213	143565689146281	0.590856711034577	0.15988802975238	369544056518578	0.000219505826708373	0.00210995236114305	NO
ENSG00000188112	500864529293401	-119472494290155	0.365459825590659	-326910062130803	0.00107889926854042	0.00740154457102794	DOWN
ENSG00000224120	195101278166802	406169026976765	0.878537548254068	462324038151757	3.77791e+08	7.64745e+09	UP
ENSG00000204564	484992899284998	208356689195046	0.813635985270476	256080966140875	0.0104428552052078	0.0420806395781146	UP
ENSG00000197261	336369394859097	-121827817138587	0.428880254925093	-284060214336201	0.00450284502295272	0.0222564625690359	DOWN
ENSG00000203872	218447784731011	-0.629439028287476	0.281820878953561	-223347195078188	0.0255178380210465	0.0803428472333716	DOWN
ENSG00000112308	369781473432932	0.774684023959309	0.241834819586534	320336015005528	0.0013583399466144	0.00891555236257523	UP
ENSG00000198663	549602374032238	0.646415105151141	0.162188347179791	39855829126526	6.73147e+09	0.00082621224143833	UP
ENSG00000136197	261650340841565	324640845858936	0.707719435569048	458714046192479	4.49358e+08	8.7292e+09	UP
ENSG00000146540	268664957802597	0.644764275594112	0.249606045536675	258312764103054	0.00979090923089616	0.0400464500394707	UP
ENSG00000185955	51254195932313	0.958266495921942	0.40138948503881	238737319147583	0.0169692557911611	0.0601429816009447	UP
ENSG00000157131	109982212879921	-277520608503422	0.975107441540913	-28460515906316	0.00442650227513334	0.0219571348988389	DOWN
ENSG00000165084	392983991675932	-120321137330027	0.393731962078937	-305591490959285	0.00224374922209662	0.0131269814302101	DOWN
ENSG00000196166	22167634916912	-130938365816244	0.558069606989637	-234627301283359	0.0189622121903464	0.0652389859123692	DOWN
ENSG00000180539	576805587180697	0.728391232541835	0.322132507591005	226115407596999	0.0237497177656887	0.0765370569952183	UP
ENSG00000135045	868531858143739	105716495533985	0.452449805725951	23365353282529	0.0194633585817043	0.0664343646245741	UP
ENSG00000165118	720077874116686	0.588014762170294	0.185435392483007	317099532239607	0.00151917589387724	0.00969917500833406	NO
ENSG00000136819	263724766305893	171781637171122	0.300834341896196	571017378163547	112861	6.45847e+07	UP
ENSG00000155621	9954068474985	-0.579424612399279	0.230771782073224	-251081222840073	0.0120453748977555	0.0467621996030693	NO
ENSG00000133742	200743731321184	50192051696134	0.80610042004132	622652593253347	47689.1	4.40641e+06	UP
ENSG00000118298	552029149458022	-107102677693294	0.362758392070265	-295245210130243	0.00315260976624631	0.0169816145905676	DOWN
ENSG00000104267	241686849854848	257567123375517	0.749900224689754	343468524072088	0.000593242456013227	0.0046421222183035	UP
ENSG00000167434	911415536914274	600903978823323	0.997526876484177	602393773029187	170224	1.24822e+07	UP
ENSG00000174990	291236185128434	-12884824703031	0.568526386034173	-226635474087856	0.0234296723057022	0.0758081140373152	DOWN
ENSG00000169239	445395755380725	-109574136254813	0.260179435580118	-421148335611143	2.53699e+09	0.000370199836827471	DOWN
ENSG00000131686	450356718902709	-149016738819724	0.412828807565246	-36096497165153	0.000306610766356331	0.0027488484029941	DOWN
ENSG00000135932	37726733974733	0.960670303654945	0.221995691926252	432742768708361	1.50861e+09	0.00023893457939941	UP
ENSG00000183346	154338328564299	-338588229185556	109181843967977	-310114041749345	0.00192776850821261	0.0116794878890984	DOWN
ENSG00000149679	363595764730988	0.621494263349858	0.234912286114573	264564392790737	0.00815355925365226	0.0348136670649922	UP
ENSG00000154040	281372057757794	-179230763325734	0.56221301171529	-318795117848497	0.0014328472690791	0.00927661750347178	DOWN
ENSG00000158966	115879574767782	-259380461913535	0.577949010005408	-448794716182848	7.19128e+07	0.000129360306003558	DOWN
ENSG00000141837	292323227626315	-111912612155562	0.430188386716694	-260147915683422	0.00928227054698746	0.0385325024032768	DOWN
ENSG00000198216	21673756553249	164067988774163	0.432958910187685	37894586510078	0.000150975938278086	0.00156216425391871	UP
ENSG00000100346	793627610438008	-187099338550951	0.30961284748302	-604300952211655	151266	1.15832e+07	DOWN
ENSG00000081248	197689982886845	-153537839748572	0.72619544252715	-211427710444261	0.0344916066953102	0.0997770138228474	DOWN
ENSG00000007402	178203990205848	-11130240794825	0.440564772117034	-252635741649092	0.0115252161157556	0.0452834475974455	DOWN
ENSG00000157445	250793299058516	141972334949643	0.561684187580481	252761851034485	0.0114839059058768	0.0451545229169298	UP
ENSG00000166862	0.727732383066504	-283519300369632	110917878387772	-255611903590909	0.0105846902946918	0.0425085236534216	DOWN
ENSG00000142408	736693422896995	-115405739592699	0.514428258474456	-224337869647628	0.0248724044654264	0.0789608056701662	DOWN
ENSG00000105298	591246823380582	-0.52725930611508	0.178395971171936	-295555612972287	0.00312105900776937	0.0168647642543256	NO
ENSG00000151893	948473036413961	0.928456008199328	0.334264043665465	277761256645521	0.00547598687678463	0.0258381273186876	UP
ENSG00000116161	56210788665953	0.661896840872754	0.117694450192924	562385770771501	1.86739e+06	9.80284e+07	UP
ENSG00000182985	410463620635302	116085349565507	0.322910695738167	35949676210055	0.000324431923966816	0.00287567269951471	UP
ENSG00000162706	0.870912316127131	-288852009886243	0.947306913795143	-304919140438901	0.00229458237876592	0.0133588334722852	DOWN
ENSG00000164304	683155278671684	-187172083307819	0.629230892044772	-297461688029299	0.00293354676118976	0.0161052424687989	DOWN
ENSG00000104327	168265263239535	-12835342772516	0.38639377289299	-332182961345774	0.000894292859811378	0.00640717974525806	DOWN
ENSG00000012822	891534884248564	0.918665168118015	0.130520913525483	703845187184239	194.387	4269.7	UP
ENSG00000136436	106722084341364	0.49676156452698	0.157469258833794	315465741190351	0.00160686669024013	0.0101439306006165	NO
ENSG00000064989	514544424578563	-123708705005774	0.437269500998295	-282911807760075	0.00466764741918985	0.0228858216911129	DOWN
ENSG00000122786	316093217419305	0.925864930775861	0.346361334767768	267311861295558	0.0075149673727126	0.0328574791361487	UP
ENSG00000138172	267788217930293	182261361340912	0.245352123741296	742856261285485	10.9784	3765.75	UP
ENSG00000198668	514303862042354	0.38544989305696	0.0803418239650156	479762437587678	1.60559e+08	3.74077e+09	NO
ENSG00000160014	801370255995948	0.753768936253454	0.156815935052063	480671135878636	1.53433e+08	3.60768e+07	UP
ENSG00000179218	138886343332764	-0.418093681178334	0.180996145974135	-230995902663076	0.0208904226453995	0.0699607038973924	NO
ENSG00000130643	147404480504033	-211314314782571	0.947637647931585	-222990628584468	0.0257536650077988	0.0809631854105816	DOWN
ENSG00000148660	72249587864629	0.932451294403502	0.198567900119147	469588132746532	2.6546e+08	5.73521e+09	UP
ENSG00000152495	845384405648573	-103640706179457	0.258164822934746	-401451696638208	5.95677e+09	0.000744280811673153	DOWN
ENSG00000110931	312426868737444	133714405829988	0.383482366342111	348684626898071	0.00048875221620767	0.00399946257968629	UP
ENSG00000164047	386997193400651	436147607629003	0.827746788931725	526909452819367	1.37098e+07	5.07832e+08	UP
ENSG00000076826	577806024323921	-219156231203395	0.976794532340467	-224362671930893	0.02485642863045	0.0789253072414998	DOWN
ENSG00000171735	127818317804428	-0.390295016779199	0.149832969888293	-260486738713235	0.00919098258784111	0.038280473053816	NO
ENSG00000144712	199694711661097	-141262795765892	0.582341970803124	-242577047247811	0.0152759281385341	0.0557349906147301	DOWN
ENSG00000171302	163766660438798	169478297335196	0.303666016601439	558107552606508	2.39036e+06	1.18995e+08	UP
ENSG00000131236	441926706603242	159211317857631	0.277693024160962	573335676467499	9846.22	5.77399e+07	UP
ENSG00000042493	787531547072593	150259905739598	0.384710960326854	390578697347056	9.39192e+09	0.001064324684236	UP
ENSG00000162909	101924825986449	0.657483285067468	0.12726877414504	516610055753484	2.39028e+07	7.85468e+08	UP
ENSG00000131375	158625901920326	-0.420516442716681	0.162345904204925	-259024978040637	0.00959063153846803	0.0395437862215115	NO
ENSG00000126247	334089386602705	0.92524345245229	0.225063377211524	411103514003839	3.93889e+09	0.000531410917070402	UP
ENSG00000105519	297886017015178	-0.516138183461361	0.193391060919985	-266888335482533	0.0076103875121075	0.0331300596841397	NO
ENSG00000116489	190028462179815	0.821170464678687	0.214270013032106	383240964546748	0.000126894210971181	0.00135152319979514	UP
ENSG00000177938	0.840908606677135	-292784022340975	129815695952737	-225538229558598	0.024109343048863	0.0773475912804009	DOWN
ENSG00000077549	126254749054072	0.879956291505235	0.200935098112738	4379306053398	1.19058e+09	0.000196003155173885	UP
ENSG00000141527	60398411958125	-136801516302339	0.453150830795184	-301889585112934	0.00253697729089949	0.0144115043929499	DOWN
ENSG00000204397	295657892886367	0.811599249966609	0.20713657584705	391818415771195	8.92185e+08	0.00102181297618671	UP
ENSG00000255221	122609618880344	190956443809243	0.507924768809498	375954187579427	0.000170224784203574	0.00172149781763227	UP
ENSG00000132357	917523096594595	100958930267276	0.285342111574017	353817141502045	0.000402908403488637	0.00341356390855989	UP
ENSG00000105483	812996769904108	0.682401053433536	0.175380291750118	389097912099394	9.98405e+09	0.00111907195150331	UP
ENSG00000153048	210329414860128	0.575941297340791	0.19378675204244	297203648479881	0.00295831526901671	0.0162198848995355	NO
ENSG00000142453	422132916252527	0.661233671730135	0.253122954963303	261230227746827	0.00899346972464764	0.0376393919279921	UP
ENSG00000079691	456967776484829	-0.920618868190279	0.246020599005143	-37420397800553	0.000182532611549262	0.00182168855846692	DOWN
ENSG00000156017	358916315996294	0.442161284804504	0.196560509021718	224949196054254	0.0244812137390245	0.0780903938885572	NO
ENSG00000108349	607736998211206	0.320521269129695	0.151519690243278	211537700885653	0.0343978277243012	0.0996091533336164	NO
ENSG00000147044	118162856844497	0.988578527598512	0.305820396739449	323254608959505	0.00122692342160407	0.00821448194571282	UP
ENSG00000137752	865315215952775	157482382279214	0.312347500059178	504189667755871	4.6094e+06	1.32676e+08	UP
ENSG00000003400	218184186853657	-0.572063082324719	0.129676971158205	-441144697640112	1.02682e+08	0.000174390622212915	NO
ENSG00000228146	311747699011127	-115631211957777	0.422562288859791	-273642998928719	0.00621098095572162	0.0283284085849307	DOWN
ENSG00000106144	847281756696578	0.661412965116583	0.102596386672245	644674716693031	11427.6	1.32476e+06	UP
ENSG00000164305	138965040642795	0.663670551006269	0.261731845128927	253568896318043	0.0112226362916403	0.0443871130536524	UP
ENSG00000196954	142896331653869	149915029449105	0.302355700655168	495823393189734	7.11369e+07	1.90306e+09	UP
ENSG00000137757	189848435060674	292098914567255	0.631312778771379	462684939049894	3.7127e+08	7.53372e+09	UP
ENSG00000165806	11907722093749	105490015142333	0.204076717409079	516913523902264	2.3518e+07	7.74855e+08	UP
ENSG00000132906	120808766367047	0.794320413648547	0.249491162693747	318376172154676	0.00145374626412898	0.00936742317390368	UP
ENSG00000087589	19904862510876	112094270106873	0.404879181781934	276858567075564	0.00563001817415968	0.0263752394912925	UP
ENSG00000153113	811863321533654	0.609522112515844	0.157155484623671	387846541897933	0.000105117465418256	0.00116209330422655	UP
ENSG00000121691	97070384396656	262914314202439	0.391650529999732	671298246941269	1906.86	289380	UP
ENSG00000158428	565238178621998	-104102325348927	0.491258348083405	-211909529385245	0.0340824143708814	0.0990280408269749	DOWN
ENSG00000205771	353795277022348	-102354375186277	0.364857077453328	-280532793554952	0.00502654105307273	0.0242018132996135	DOWN
ENSG00000174898	287457745772217	-263159571810741	0.851737163158676	-308968051640264	0.0020037190213567	0.0120260764146591	DOWN
ENSG00000099338	807202040231301	-114289165700621	0.390365176015699	-292775003311322	0.00341424416205794	0.0180516625460158	DOWN
ENSG00000177469	158785230138347	-134310324510807	0.424391456355878	-316477446704723	0.00155203203118506	0.00988625847389314	DOWN
ENSG00000168497	106231032605937	173325994329124	0.688125508842079	25188136771849	0.011775094843609	0.045962334354477	UP
ENSG00000170681	473828253902909	-126600437336988	0.555519121101508	-227895733068484	0.022669601881019	0.0739604991662169	DOWN
ENSG00000078699	275557516108492	-0.668405324594875	0.161762988926122	-413200404512888	3.59614e+08	0.000493410237356163	DOWN
ENSG00000129993	651593690197938	171349972873702	0.535358174955914	320066043425623	0.00137113013428388	0.0089736274339959	UP
ENSG00000067955	154291863048572	0.403451364324339	0.153012281162073	26367253743312	0.00837105718272051	0.0355273342127664	NO
ENSG00000110395	565323740565412	0.748089999280439	0.217124369987018	344544465149244	0.00057012071002611	0.00449773868275167	UP
ENSG00000114423	438502506926747	-0.410652477690238	0.182558431182698	-224943036062394	0.0244851288021002	0.0780905602896144	NO
ENSG00000105879	365987968944877	0.408057280063482	0.175049814042247	233109233675049	0.0197484912946331	0.0671695493096459	NO
ENSG00000159228	218034485516688	151336454152791	0.295275589470601	512526126606408	2.97125e+07	9.39397e+07	UP
ENSG00000236830	317769350477907	-114803195102928	0.360881094118964	-318119172696487	0.00146670527257118	0.00943151002187525	DOWN
ENSG00000145439	931755991558676	0.81695402326215	0.195101408838514	41873302100978	2.82255e+09	0.000401800220855121	UP
ENSG00000160200	12442120098682	116209660605819	0.4970395756969	233803637150786	0.019385361442983	0.0662856002365552	UP
ENSG00000173894	784647010793884	-212627611901459	0.59713967508356	-356076845625281	0.000369771046689151	0.00318071693888572	DOWN
ENSG00000122565	284377507065857	0.774433309669947	0.176550312704436	438647373548655	1.15203e+09	0.00019040823976906	UP
ENSG00000183741	333728965418086	0.355944027492733	0.11986776075331	29694725692363	0.00298311444550268	0.0163094291954994	NO
ENSG00000100211	317887442441667	-0.546031266232524	0.194985668726931	-280036614894615	0.00510446716277854	0.0245092728199376	NO
ENSG00000154222	238045026389757	-0.51675578591601	0.190599024910306	-271121946273959	0.00670362405123521	0.0300876046321795	NO
ENSG00000048342	576940446476208	-0.812613784632135	0.277697840360224	-292625172589757	0.00343073217300961	0.0181045403494656	DOWN
ENSG00000060339	527952423193978	-0.327225621911026	0.10482958488118	-312150069354869	0.0017993182414542	0.0110836233126724	NO
ENSG00000183287	506137092178613	-116476925697248	0.458311218241098	-254143736966033	0.0110397723057917	0.0438578293728421	DOWN
ENSG00000159884	212908698764321	0.712032653116979	0.152595481714732	466614505957706	3.06903e+08	6.45786e+09	UP
ENSG00000103021	415806420068952	-113090497489268	0.420947991631316	-268656698066199	0.00721904725685714	0.0318584672738285	DOWN
ENSG00000105479	173860972721598	-153310152862603	0.592013849683417	-258963794418977	0.00960769208808443	0.0395699387534777	DOWN
ENSG00000136710	436100510684085	0.741120940662368	0.16830060719164	440355476447253	1.06491e+08	0.000179323758951971	UP
ENSG00000159873	107168253217373	0.955045776966126	0.256611991089563	37217503862974	0.000197846550576478	0.00194277553977843	UP
ENSG00000160799	314108065483854	0.390554820585261	0.104575969939704	373465166816475	0.000187975180956247	0.00186781687743826	NO
ENSG00000007080	197854630574737	0.732365410021431	0.156142488235411	469036594906357	2.72717e+08	5.85921e+09	UP
ENSG00000169193	405714081199443	0.955020961801905	0.263916258500798	361865148902532	0.000296142129039979	0.00267510783230919	UP
ENSG00000154874	32311717535067	-0.899260736179946	0.375504245530834	-239480843927264	0.0166290505600239	0.0592981238996009	DOWN
ENSG00000198865	202390821498569	-0.636657718269745	0.273305021871271	-23294768384081	0.0198338186209626	0.0673865425059569	DOWN
ENSG00000187860	719782851559475	-0.765387764342749	0.20512978869594	-37312365464251	0.000190542205592062	0.00188584064348823	DOWN
ENSG00000163749	323902527000948	-111485054885675	0.444787375570841	-250647974760064	0.0121940043083646	0.0472014004372884	DOWN
ENSG00000183401	16928028055507	0.215605333402421	0.0982500246611723	219445576879969	0.0282026604243205	0.0864586945427259	NO
ENSG00000280670	649513165067983	-121403236537481	0.391914672767697	-309769562032808	0.00195031630095824	0.0117932673692331	DOWN
ENSG00000120262	285201778681061	0.871922398190868	0.344621035875545	253009046872504	0.011403311963642	0.0449307999818212	UP
ENSG00000154479	597108318133059	-261729984382745	0.794703439483206	-329342961637296	0.000989731178552332	0.00694198003107854	DOWN
ENSG00000154781	21904601326904	0.5384296331973	0.194826261068419	276363992330692	0.00571605787336629	0.0266784881918158	NO
ENSG00000267909	18068953314315	-203203208994798	0.768388519123884	-264453728728912	0.00818026933378913	0.0348831648702452	DOWN
ENSG00000122483	862709110666933	0.664834014205032	0.227707639260623	291968252081387	0.00350388142647775	0.0183596840760161	UP
ENSG00000213213	621461629103891	-178397790727863	0.6226660102657	-286506389921201	0.00416925102230143	0.020934037617491	DOWN
ENSG00000228544	136795201264311	-149743408181883	0.586070645013746	-255504024055617	0.0106175522480433	0.0425858574869461	DOWN
ENSG00000100557	250835071434047	-141764488563182	0.514050513520339	-275779295681169	0.00581930430865099	0.0270444283386453	DOWN
ENSG00000236383	579304563240989	-121284818751522	0.313345727347025	-387063898328509	0.000108550448214632	0.00119110570696511	DOWN
ENSG00000101997	20445907242489	0.478464447415644	0.142786234886416	33509143776797	0.000805452023897786	0.00586976678649609	NO
ENSG00000159214	446594136467953	-0.911036296660844	0.358193635770255	-254341843539951	0.0109773682698358	0.0436861572594865	DOWN
ENSG00000229140	164623314519152	-207918010418067	0.757994308095936	-274300226528551	0.00608802654992324	0.0279355295602122	DOWN
ENSG00000162592	273264917532991	-1121229105682	0.492966578582784	-227445257831756	0.0229387892455945	0.0745666990405928	DOWN
ENSG00000024862	254971452680187	169887728077706	0.271345799094738	62609308360212	38268.6	3.65743e+06	UP
ENSG00000186409	125214725040337	-0.867054565924099	0.240905684801361	-359914531132394	0.000319264762303846	0.00284295506688774	DOWN
ENSG00000128891	213726577782976	0.288120027476205	0.130867554240056	220161543592153	0.0276924846389707	0.0853243444358724	NO
ENSG00000165972	170377052645127	-146297189798974	0.660640562601953	-221447483065191	0.0267961322518462	0.08326819950189	DOWN
ENSG00000141519	280876003336008	-142414726140084	0.621208605747551	-229254271145688	0.0218743458568757	0.0720702131916011	DOWN
ENSG00000164051	541835627126531	136095704577836	0.281604236790722	48328713420238	1.34578e+08	3.24646e+09	UP
ENSG00000176155	412550814653351	-118220517073829	0.315197134472111	-375068502040236	0.000176352119898079	0.00177130247984272	DOWN
ENSG00000133773	183752121147022	-0.676576393542131	0.26351443024408	-256751174087679	0.0102431320554949	0.041469365670104	DOWN
ENSG00000183273	556664073511324	-17862905268394	0.722512617479378	-24723312557104	0.0134235068951215	0.0506516896705611	DOWN
ENSG00000130783	191384134335981	-137587189118595	0.546458969131604	-251779542272386	0.0118091889693085	0.0460436038717028	DOWN
ENSG00000253276	326732857259627	152804721542165	0.400268069775353	381755960768804	0.000134778230592261	0.00141800289665135	UP
ENSG00000163040	604929557550758	-11973395808919	0.464996553956525	-257494291238092	0.0100256632595926	0.0407867762827291	DOWN
ENSG00000152076	485731824335004	-238049223271358	0.703944375053125	-33816482055616	0.000720523537146011	0.00537441446831579	DOWN
ENSG00000149201	218765674114587	-117109707567375	0.517861621347432	-226140927884685	0.0237339247140976	0.0765157042411491	DOWN
ENSG00000168071	226322883787386	0.373255894860559	0.174846009589963	213476930778056	0.0327798584993783	0.0962824230879099	NO
ENSG00000105321	46873227879787	-0.679834011555268	0.187904838637365	-36179696940496	0.000296923154214217	0.00267733373479438	DOWN
ENSG00000275035	702483852367948	0.750014333276555	0.277029311041097	270734649145228	0.00678234290965844	0.0303604985848575	UP
ENSG00000142039	209022576952198	-0.29606555907723	0.134030820716158	-220893640354719	0.0271790646916229	0.0841492901540949	NO
ENSG00000115009	427217490375164	-282320564912828	0.753024191628502	-374915664133283	0.000177430241016476	0.00178070269941987	DOWN
ENSG00000102962	559666986938133	-120285922252918	0.512786163897131	-234573260204128	0.0189897256050397	0.0652983698366099	DOWN
ENSG00000274736	104706764537693	271655547997514	119440767678581	227439552907554	0.0229422160256125	0.074568158006404	UP
ENSG00000277768	11855804315528	-222321316377458	0.802566184160349	-277013062305948	0.00560338159692381	0.0262871873484939	DOWN
ENSG00000277336	115170027631631	-250540944971369	0.789947932089723	-317161340379219	0.0015159466653342	0.00968843912709759	DOWN
ENSG00000277943	509893916855137	-291883128523516	0.743279946925755	-392696089448881	8.6026e+08	0.000996802439481769	DOWN
ENSG00000275824	450292460356535	-359738969165593	0.755527857490166	-476142561255956	1.9223e+08	4.37188e+09	DOWN
ENSG00000282604	179420011508548	343763733736134	112958826797609	304326579411154	0.0023402552905493	0.0135630873819108	UP
ENSG00000136280	104297091786536	102755276762755	0.111053246863294	925279356210502	2.18701e-07	0.00391162	UP
ENSG00000142871	0.637054281299643	-267236663596917	125816811762577	-212401395213547	0.0336689769210581	0.0981570825594708	DOWN
ENSG00000136999	342459052103141	437424883361897	0.898745475566776	486706075583906	1.1327e+08	2.79713e+09	UP
ENSG00000064205	109512970926894	-149579674554981	0.692911879563573	-215871135950494	0.0308725669506181	0.0922675730652818	DOWN
ENSG00000112761	104415579662516	-134385722588911	0.583421277130242	-230340798076363	0.0212558991414355	0.0707870347787665	DOWN
ENSG00000145386	366630188494899	238476787729083	0.528895047910904	45089623862248	6.51455e+08	0.000119155750656134	UP
ENSG00000134057	542590482035422	173382848139477	0.417042011862512	415744321213943	3.21829e+09	0.000450957144972637	UP
ENSG00000100814	191409723273837	-0.708303910183221	0.184691305209162	-383506905959146	0.00012552901894721	0.00134212068080194	DOWN
ENSG00000157456	595239485971031	28141465148854	0.516424942116934	544928465954728	5.05728e+06	2.20234e+08	UP
ENSG00000112237	177939490318156	-0.476175305658544	0.182169539141771	-261391288522703	0.00895118564962644	0.0374874876512203	NO
ENSG00000166946	14930214511814	128318143597359	0.201586378471505	636541737444314	19475.9	2.07522e+06	UP
ENSG00000162063	625301091096738	0.737077827010774	0.268685856824352	274326991276145	0.0060830661736881	0.0279230021978277	UP
ENSG00000138764	107916097927573	143823654267863	0.223681532113452	642984035869869	12773.8	1.42793e+06	UP
ENSG00000134480	304021360581567	-0.667404142662914	0.188470770775648	-354115463058927	0.000398380030040748	0.00338379781282915	DOWN
ENSG00000118816	215493990220336	0.962205306714554	0.319048494404383	301585910477606	0.00256252302351958	0.0145434216928672	UP
ENSG00000107443	198840744651467	-103740681912453	0.32459484843312	-319600518656498	0.00139344606925782	0.00908569509487122	DOWN
ENSG00000135083	102511220668665	259573293604324	0.553499070991414	468967893910613	2.73634e+08	5.87129e+09	UP
ENSG00000090061	247662023786384	-0.687977677398962	0.310633071964043	-221475991931277	0.0267765476463368	0.0832383306100898	DOWN
ENSG00000163660	140628782095909	-0.614032926720777	0.190443756669424	-322422187767819	0.00126315488603017	0.00842551566169629	DOWN
ENSG00000221978	824267351152062	-0.264071468298443	0.106463563514493	-248039291172603	0.0131237678531801	0.0497348843650674	NO
ENSG00000129315	276338009797651	-0.449673473493388	0.183871273736313	-244558850524013	0.0144615949330212	0.0534472375810373	NO
ENSG00000108100	285046625593482	120132831607715	0.280770768543876	427868015715255	1.88005e+09	0.000286701576146552	UP
ENSG00000163249	473658001559402	-104751274835932	0.27378614483061	-382602541486315	0.000130228850761071	0.00138058019604454	DOWN
ENSG00000260916	811817800728624	0.960558845437273	0.252383093700793	380595558661327	0.000141257731748456	0.00147871806144705	UP
ENSG00000163823	350740568162364	267203077524035	0.696796159155534	383473809396231	0.000125698160473452	0.00134325769766053	UP
ENSG00000184451	609373881431428	265750600452017	0.444054180449614	598464358972904	216864	1.55151e+07	UP
ENSG00000121807	220952825427019	282605780550176	0.538214685468103	525080025091446	1.5144e+07	5.43274e+08	UP
ENSG00000183625	249334082818368	629510725443263	0.607523769670039	103619110374095	3.69505e-11	1.32177e-07	UP
ENSG00000183813	416634003433863	0.773390819225534	0.352243913037005	219561159356155	0.0281197557142528	0.0862996302346967	UP
ENSG00000160791	481368209029907	156894646772753	0.309631847292887	506713531390533	4.03847e+07	1.19957e+09	UP
ENSG00000112486	246589196362407	0.849216206633853	0.202461173048644	419446451804276	2.73517e+09	0.000392514361089121	UP
ENSG00000126353	146729116115441	-11934780848999	0.246577567220642	-48401730066221	1.29726e+08	3.15067e+09	DOWN
ENSG00000179934	444380927205564	300081370891527	0.567455917948932	528818823453583	1.23534e+07	4.67971e+08	UP
ENSG00000121797	317177701053786	105388738431932	0.352371925367001	299083811294466	0.00278212941866188	0.0154672559154737	UP
ENSG00000154429	759294836610042	-0.40297788275555	0.181306746304549	-222263038176555	0.0262407338063832	0.0820616928327507	NO
ENSG00000107771	386842882736614	-0.606060297932606	0.20424310598863	-296734763701814	0.00300381118199225	0.0164010972518722	DOWN
ENSG00000166226	445622878784127	-0.401375290978542	0.124777608547673	-321672530552781	0.00129662679881361	0.00860523059695012	NO
ENSG00000163468	995446929628139	0.394795894692814	0.140517326325364	280958871775482	0.00496048453145534	0.023969612633663	NO
ENSG00000225569	315677275754478	-258463549422272	0.787119090359493	-328366510973869	0.00102466603476128	0.00713901989716819	DOWN
ENSG00000150753	84751517655243	116116689653844	0.231399604751097	501801590278188	5.22079e+06	1.46557e+09	UP
ENSG00000146731	663263905523486	0.391779889033754	0.154021017199911	254367810417226	0.0109692119209348	0.0436745216250928	NO
ENSG00000234585	108066950731952	-0.29651629958944	0.137768131165124	-215228512633336	0.0313749045529728	0.0932856201778543	NO
ENSG00000135624	115192182599716	0.46970791769476	0.1258105851402	37334530887948	0.000188872385076127	0.00187560539662235	NO
ENSG00000156261	893446054724301	0.295836211061942	0.125854251074236	235062549367078	0.0187418865726075	0.0646681603662798	NO
ENSG00000122674	155568091142097	0.433891393687133	0.141567540167064	30649073451096	0.00217737440620288	0.0128440633307293	NO
ENSG00000243554	504280360705819	-12213005964913	0.524525825273528	-232838982876472	0.0198914132540418	0.0675364051364349	DOWN
ENSG00000134256	110198247404283	18566386887867	0.39266496566714	4728302372564	2.26405e+08	5.00369e+09	UP
ENSG00000156535	252320274283336	-100387250731121	0.377989853683997	-265581866160475	0.00791161453097578	0.0340565287700934	DOWN
ENSG00000170458	220292372901679	253775478952542	0.666313697930063	380864868515998	0.000139728316251119	0.00146398056896443	UP
ENSG00000177697	167049715336238	-0.48823964607923	0.146943824189158	-332262787342958	0.000891737887655741	0.00639436331812708	NO
ENSG00000117281	939613129215703	-0.972277768858135	0.397523428815588	-244583764975819	0.0144516059223742	0.0534358908643307	DOWN
ENSG00000177575	296653253407527	137503489885886	0.428542300486252	320863284044225	0.00133367683543776	0.0087928562294264	UP
ENSG00000135535	106693962233408	0.647346224930139	0.187758576939752	344775847517134	0.000565259260677548	0.00446924278098068	UP
ENSG00000204936	687108623973836	336766279491168	0.653404899438617	515402133930287	2.54959e+07	8.22702e+08	UP
ENSG00000134061	129237572296104	131874669785349	0.450005865451269	293051002019949	0.00338406079610308	0.0179365430445614	UP
ENSG00000158477	835595391517463	162929378362901	0.5944319368686	274092571844632	0.00612663565655576	0.0280715383056096	UP
ENSG00000158473	180865335423248	191093491259759	0.644090370535987	296687390467797	0.00300844313241075	0.0164192275578826	UP
ENSG00000116824	104138549529141	0.73480024367992	0.137218717947464	535495634029497	8.55771e+06	3.42308e+08	UP
ENSG00000163606	674198786427848	-0.748715940594305	0.320329017399461	-233733411563097	0.0194218179668871	0.0663558905568089	DOWN
ENSG00000090659	186337481880899	-112813480157619	0.451398910598112	-249919699646903	0.01244750949808	0.0478412337424289	DOWN
ENSG00000150637	204491769093482	-0.872047868380516	0.237376890701551	-367368477109646	0.000239077651356285	0.00225905826036278	DOWN
ENSG00000272398	731662773202808	0.861867705124812	0.325751406864179	264578352376591	0.0081501954929121	0.0348124290303025	UP
ENSG00000198821	593510423370138	-102556496728111	0.297824073935003	-344352608481518	0.000574181202445855	0.00452264778522938	DOWN
ENSG00000139193	789379901122205	0.958467321035716	0.195401918164343	490510702269357	9.33764e+07	2.37375e+09	UP
ENSG00000215039	733426222916621	-0.518294947759959	0.170338640948578	-304273266989622	0.0023444050112402	0.0135762954397443	NO
ENSG00000103855	241480508228769	-0.551757181589388	0.237344683536983	-232470840874518	0.0200875573494759	0.0680547200691216	NO
ENSG00000169217	459594435212701	104264440178935	0.166176328128574	627432567280359	35115.3	3.38187e+06	UP
ENSG00000260219	561507445278483	131036779524077	0.473784368417784	276574721031168	0.0056792540683569	0.0265637751839643	UP
ENSG00000167851	977130188075836	240588199920676	0.580167092922315	414687773325488	3.3704e+08	0.000467302312829649	UP
ENSG00000167850	181657384471519	181115831653082	0.618990942793398	292598516604683	0.00343367309427802	0.0181153255687602	UP
ENSG00000178789	888497852636724	23994716865385	0.662768611178343	362037617061022	0.000294175014656478	0.00266406595551472	UP
ENSG00000186074	235529227136629	224563811283103	0.622968698912019	360473666935901	0.000312469590896436	0.00279217319640283	UP
ENSG00000241399	197681692481829	155404337316056	0.492505920669512	315538008365057	0.00160289142172534	0.0101277822861475	UP
ENSG00000167775	283634522633313	0.675951137602323	0.141016302576064	479342547814795	1.63957e+08	3.80491e+09	UP
ENSG00000105383	22646914758688	102140903133269	0.427490933417266	238931156543549	0.0168799805262418	0.0598943903042504	UP
ENSG00000174059	443716297872698	-0.70357367880732	0.196764983602951	-357570572733129	0.000349284374700852	0.00305060367719195	DOWN
ENSG00000104894	28879612989161	0.480324659640419	0.157324916384766	305307430429964	0.0022650984427549	0.0132302460943743	NO
ENSG00000101017	102848966178194	0.735848232805377	0.287565692306209	255888742118035	0.0105007741074882	0.0422460449311544	UP
ENSG00000102245	193666871197684	-0.747405255044172	0.282701013955587	-264380111194646	0.0081980811439991	0.0349359614265103	DOWN
ENSG00000117335	102769651579216	0.976133841980174	0.285992090957136	34131497787695	0.000642166381021537	0.00491588082567389	UP
ENSG00000196776	147097362852916	0.386706493327754	0.106256539052199	363936654418778	0.000273309536325462	0.00251513075692377	NO
ENSG00000117091	177017091702723	-0.768072614912768	0.252330423374101	-304391600759944	0.0023352032776443	0.0135386640593224	DOWN
ENSG00000143119	38418949308897	16404482713079	0.265128764554706	618736437015084	61178.4	5.4711e+06	UP
ENSG00000116815	214635022689355	106728404950574	0.169289054027227	630450713803436	28911.2	2.9191e+06	UP
ENSG00000085063	38446062269344	161125030157329	0.179132209661321	899475479378957	2.3676e-06	0.037053	UP
ENSG00000013725	65676514590076	-0.979213480047305	0.16680772224081	-587031263836621	434974	2.83639e+07	DOWN
ENSG00000135404	521452908880246	114270401731604	0.288449502474141	396153922095421	7.44681e+09	0.000894332079773774	UP
ENSG00000129226	14977653616712	201712699442467	0.659579752663268	305820029538485	0.00222670689639481	0.0130577847039171	UP
ENSG00000110848	105073068189798	-138267924825236	0.610281573196525	-226564148252123	0.0234733430635435	0.0759095580510053	DOWN
ENSG00000173762	171567663051593	-0.510627814804871	0.175985246255203	-290153763267399	0.00371336174428303	0.0192179336779249	NO
ENSG00000125726	299820410901542	307588147712299	0.615290753118858	499906988936792	5.76075e+07	1.59215e+09	UP
ENSG00000137101	128205372377841	146098769360707	0.3933063278787	371463053108481	0.000203500805022362	0.00198274714309725	UP
ENSG00000019582	153240368007885	0.989460143559691	0.310934188221559	318221726989584	0.00146152133596835	0.00941025822901708	UP
ENSG00000007312	556178600283118	153264429381292	0.284693331853423	538349206788593	7.30545e+06	2.98274e+08	UP
ENSG00000121594	997854010486865	163081341282548	0.732734788800248	222565304357353	0.0260374302758981	0.0816707070159699	UP
ENSG00000110651	174880271130449	0.605887304575435	0.258592988335638	234301520886185	0.0191286033253885	0.0656631985213119	UP
ENSG00000085117	877585977664826	106434159319613	0.184912237095784	575592837939009	861669	5.16177e+07	UP
ENSG00000112149	251790947748778	-185931920728702	0.341572316987567	-544341304847223	5.22693e+06	2.24884e+08	DOWN
ENSG00000066294	685450532740924	0.648126288755011	0.139357901681284	465080401567251	3.30643e+08	6.84241e+09	UP
ENSG00000114013	149426990952637	13047682401323	0.514240824682277	253727082235925	0.0111720490086509	0.0442569383288434	UP
ENSG00000254126	0.660087840837255	-287864479851683	0.973245436672925	-295777888089317	0.00309864312306492	0.0167871102989065	DOWN
ENSG00000010278	161770757886455	234597751588736	0.553816010766712	423602328260527	2.27513e+08	0.000337759109635143	UP
ENSG00000125810	389003608019788	318459260802129	0.630487450897485	505100078278814	4.39501e+07	1.28564e+09	UP
ENSG00000153283	854050303846162	-0.692864871868824	0.15512892096981	-446638104318191	7.95539e+08	0.000141078523668017	DOWN
ENSG00000002586	126753421661913	10354795634216	0.158594896913309	652908500572762	6617.27	820279	UP
ENSG00000158825	351317080418628	320568276069275	0.756774538233923	423598125826725	2.27556e+09	0.000337759109635143	UP
ENSG00000151465	484720405996881	151113019423761	0.244214216008259	618772411752846	61039	5.4711e+06	UP
ENSG00000117399	542448335778801	258906924537658	0.567236036902727	456435959096261	5.01021e+08	9.58409e+07	UP
ENSG00000094880	150187392756683	0.519270837446131	0.166141778238828	312546815708017	0.00177522288428985	0.0109594627767796	NO
ENSG00000164045	427929355138719	159518792780549	0.691429714946679	230708616266009	0.0210500171993836	0.0703258746727904	UP
ENSG00000101224	827812992970973	0.842332630675806	0.155775781070251	540734011980934	6.39676e+06	2.6563e+08	UP
ENSG00000176386	183070459032285	0.36121913906997	0.134967785619231	267633596722877	0.00744319907015567	0.0326291499854163	NO
ENSG00000004897	318467695289673	0.378654060320851	0.145415571896191	260394437392967	0.00921577127524065	0.0383353672626544	NO
ENSG00000099804	646201682013825	164862073450915	0.516346123030217	319285971362406	0.00140871366472796	0.00915974816016309	UP
ENSG00000168438	243433303579477	0.592644270518443	0.163644897105784	362152612760875	0.000292870220191011	0.00265320923067399	NO
ENSG00000143776	41182575624463	123504906880029	0.509726250918398	242296539873127	0.0153943928842366	0.0560522570132168	UP
ENSG00000149798	282088937916825	403096190774612	0.70713564799717	570040828681607	1.19521e+06	6.77104e+07	UP
ENSG00000163171	730965094795726	192672478341567	0.406043528808551	474511880307325	2.08384e+08	4.66721e+09	UP
ENSG00000179604	296979866437807	112370684396207	0.497529721856362	225857229145898	0.0239100030241509	0.0768791784443124	UP
ENSG00000197622	265054154925735	0.281587742712959	0.0902649877748416	311956772669549	0.00181116618675958	0.0111465447171221	NO
ENSG00000093009	219314441789238	177802907383522	0.572553876467726	310543539553774	0.00189999120966924	0.0115559339057852	UP
ENSG00000096401	273177822775313	0.427475351807084	0.123677848174116	345636149171415	0.000547520512149671	0.00436899733085652	NO
ENSG00000097046	448126151725726	0.615664422003992	0.274688053602816	22413221613715	0.0250052144596399	0.0792269480032118	UP
ENSG00000134371	188976961039085	-0.452144676263615	0.134226973716858	-336850830904808	0.000755761190017789	0.0055856730218552	NO
ENSG00000170779	804181441109149	0.556236075902443	0.21049464251068	26425189224197	0.00822918668848354	0.0350380606494861	NO
ENSG00000146670	421707898321926	248165959487364	0.502444356677586	493917298879345	7.84546e+07	2.06355e+09	UP
ENSG00000144354	817415274768951	129839496471437	0.379909889491672	341763928928423	0.000631667626318144	0.00486975288269899	UP
ENSG00000134690	264221780939543	256152217576299	0.533770048584251	479892452294217	1.5952e+08	3.7261e+09	UP
ENSG00000039068	438000529440953	-116615902384902	0.341763369681813	-341218260147286	0.000644449278877612	0.00493034217632002	DOWN
ENSG00000040731	408530176894126	-257786509004592	0.841093107564066	-306489860261941	0.00217743805267355	0.0128440633307293	DOWN
ENSG00000154162	367759961258851	-214587420040651	0.72139126862892	-297463289857246	0.00293339359893517	0.0161052424687989	DOWN
ENSG00000140945	470102200727699	-103817788684508	0.295025663604074	-351894094284054	0.000433273145043296	0.00361036923523599	DOWN
ENSG00000062038	704038970442631	-168832499791964	0.499424202180382	-338054301443295	0.000723427507773466	0.00539286239793021	DOWN
ENSG00000150394	392391102913053	-125927775508121	0.286706586879233	-439221773307791	1.122e+09	0.000187174832887531	DOWN
ENSG00000187492	36910932045715	-116425132155695	0.278839157618217	-417535087791015	2.97527e+09	0.000420670732015139	DOWN
ENSG00000186073	46675029864512	-0.830423734616135	0.333502932458087	-24900042962006	0.0127741551155281	0.048774755122419	DOWN
ENSG00000274336	111372680370768	189244924141965	0.418806595918835	451867105213026	6.2229e+08	0.000114912527085654	UP
ENSG00000103502	196369200756036	180537494544947	0.329587875291101	5477674031106	4.30953e+06	1.93042e+08	UP
ENSG00000170312	291909715319755	177489487979336	0.567896188681603	312538614480554	0.00177571794748306	0.0109598169595701	UP
ENSG00000065883	187902336129894	0.40856373286746	0.160626636835255	254356152203136	0.0109728731681931	0.0436755793624173	NO
ENSG00000058091	474789697098209	149868762490212	0.357854488274639	41879805172429	2.81448e+08	0.000401335403033582	UP
ENSG00000102225	171995055983263	-0.815200288213612	0.199253553551074	-409127101467053	4.29015e+09	0.00056920564703934	DOWN
ENSG00000059758	167141450118874	-0.519193791329756	0.22545308997543	-230289055424495	0.0212850017538355	0.0708443832813319	NO
ENSG00000155111	103164726365428	0.880051722792219	0.253709856409519	346873288742755	0.000522919084021323	0.00422519969793286	UP
ENSG00000111328	685521745291794	107768047921164	0.454459358061693	237134621632182	0.0177234204793476	0.0620517965328388	UP
ENSG00000167797	551967397988446	105691121770284	0.21467319135427	492334981855581	8.50752e+07	2.20526e+09	UP
ENSG00000135446	262095057118351	0.754078562919714	0.198310393879145	380251659113373	0.000143233671032551	0.00149752447710024	UP
ENSG00000164885	730037173857483	120638707682428	0.21034994059259	57351434158987	9742.99	5.72686e+07	UP
ENSG00000176749	344926641485639	-100256372635363	0.28355353982458	-353571225728258	0.000406677393103077	0.00343446945136629	DOWN
ENSG00000101391	288655753177621	-0.289140239756503	0.115522047421921	-250290092851693	0.0123180019785904	0.0474746451506701	NO
ENSG00000105810	325409135974625	-225457093837085	0.303838859322849	-742028502672602	11.6869	3901.85	DOWN
ENSG00000277273	556473886848477	186277158778833	0.485799981645906	38344414536147	0.00012584994244056	0.00134325769766053	UP
ENSG00000145996	176143330184494	-0.616901610428929	0.208081692590288	-296470872929511	0.00302969633826244	0.0165064395800895	DOWN
ENSG00000006837	141763371545898	-130277205202178	0.392041445449624	-332304675218115	0.000890399900557077	0.00638781556367638	DOWN
ENSG00000008086	300983916512944	-0.898937565131667	0.264092611855171	-340387244768758	0.000664377697404786	0.00504797372539916	DOWN
ENSG00000111276	249555798737092	-0.827198265851788	0.309600684072941	-267182312057458	0.00754404022794263	0.0329385819193868	DOWN
ENSG00000273707	665236025188036	236435645018468	0.541783464337872	436402475493456	1.27691e+09	0.000207218768604056	UP
ENSG00000147889	229587825771345	211177166608797	0.388055326722455	544193448888888	5.27051e+06	2.2637e+08	UP
ENSG00000168564	22951853570742	-0.86521705998253	0.1856246646193	-466111042816974	3.14508e+08	6.57369e+09	DOWN
ENSG00000147883	127855323591744	125602511292663	0.380241900458251	330322647612724	0.000955791615568564	0.00675692322242712	UP
ENSG00000123080	217199525589745	105615366777208	0.300972546824712	350913622825269	0.000449564574058289	0.00371889558454561	UP
ENSG00000129355	277039322747991	0.981938153228154	0.302797753368204	324288454027633	0.00118326151814947	0.00797895998482884	UP
ENSG00000100526	259693595808039	164142724800624	0.47745298853905	343788244582741	0.000586282158442149	0.00459915577925796	UP
ENSG00000064309	251609915334633	-151469217264697	0.566654761200428	-267304234669832	0.00751667611846928	0.0328592126407945	DOWN
ENSG00000205643	75884636298263	0.594420342835678	0.224102568872306	265244769761823	0.00799105072222071	0.0343066103129215	NO
ENSG00000239704	180667780107896	12938086897196	0.470359301303332	275068163026552	0.00594714118785203	0.0274550913244496	UP
ENSG00000101290	976100394621856	0.352443123013849	0.138032409376599	255333602163145	0.0106696505828834	0.042726379433136	NO
ENSG00000091527	618661672540446	0.678802469426319	0.140940164398947	481624576160486	1.46284e+08	3.48159e+09	UP
ENSG00000153046	689117187409067	0.993486198305385	0.249465223915266	398246369859886	6.82045e+09	0.000833907131593158	UP
ENSG00000079385	216024840404626	0.940244423987077	0.318259591890967	295433177174813	0.00313346939916719	0.0169126088475191	UP
ENSG00000186567	435418445316914	-113954110697598	0.438819633991994	-259683254509248	0.00940877807694193	0.0389799551788137	DOWN
ENSG00000007129	130368189389928	0.774686760737423	0.225694384777473	343245917040088	0.000598133936185132	0.00467163872803359	UP
ENSG00000230666	492337915032784	-123272393307292	0.350014296278317	-3521924521885	0.000428426103914793	0.00357592988067547	DOWN
ENSG00000170956	242290652498306	541782060983324	0.797986324043785	678936523921676	112.628	190554	UP
ENSG00000274131	187880053042487	364721409868617	0.423028003664344	862168477522376	0.000659761	0.635401	UP
ENSG00000086548	393636081043044	352661635743305	0.859414079675752	410351242879754	4.06925e+09	0.000545178786393376	UP
ENSG00000245848	300196606314095	167802099896061	0.48139943427318	348571452206647	0.000490824500256715	0.00401248628352209	UP
ENSG00000092067	129418693566338	422858983080679	0.803573482736845	526223167096664	1.42317e+07	5.17522e+08	UP
ENSG00000153879	142581550417089	0.577218279072305	0.243541990491509	237009756677845	0.0177833917535898	0.0622077769032561	NO
ENSG00000115816	273939311615946	-0.408618226887513	0.175549837753286	-2327647989409	0.0199308029967938	0.067624296346845	NO
ENSG00000218739	248288290225415	-0.501270052717312	0.179900512679886	-278637367537284	0.0053301388592474	0.0253161375257122	NO
ENSG00000099954	199788930269982	-0.923305833353323	0.377252473118258	-244744805970799	0.0143871860212132	0.0532606649868684	DOWN
ENSG00000139610	438105984726427	-305374419644557	0.615579014306808	-496076722154724	7.02153e+07	1.8885e+09	DOWN
ENSG00000142615	185592856329736	-154524004554968	0.722638868165266	-213832954968633	0.0324900058837065	0.0956007848404564	DOWN
ENSG00000181800	645697130444495	-126995296542519	0.445146413974735	-285288823083109	0.00433238563953783	0.0215929411652124	DOWN
ENSG00000159409	0.942627271129182	-331302076883742	115218902657038	-28754142700864	0.00403497703595778	0.0204816186864753	DOWN
ENSG00000101489	419098282886196	-208922494819784	0.782614790928552	-266954442008313	0.00759542257511112	0.0330879229785634	DOWN
ENSG00000143126	253057544216395	-0.866384442523393	0.331745909798122	-261159042789892	0.00901221503310912	0.0376926448019129	DOWN
ENSG00000135048	455308375080957	-103049378982206	0.381303563860558	-270255483423415	0.00688088337222305	0.0307289672981033	DOWN
ENSG00000280975	195399287007166	-0.534370220442468	0.152917181164061	-349450739527532	0.000474937451665324	0.0039017171226049	NO
ENSG00000177946	82986702356819	104155486105756	0.301029989377081	34599704275738	0.000540234714508845	0.00432879272041647	UP
ENSG00000145241	285256737634395	-0.545591137645217	0.194451258035697	-280579896040095	0.00501919967600584	0.0241740257524882	NO
ENSG00000138778	526523218854135	188054938657743	0.385325382007668	488041918437651	1.05861e+08	2.63494e+09	UP
ENSG00000153044	271415649055706	-0.57390719525437	0.247955995721082	-231455260271238	0.0206374293229096	0.0693453073330189	NO
ENSG00000100162	665237743335949	13053587332964	0.387621370515539	336761291453118	0.000758219704436537	0.00559888569716629	UP
ENSG00000138092	518640662686793	0.919261269883184	0.321869494662215	285600619234793	0.00429006766997743	0.0214332191652504	UP
ENSG00000251503	547351630611596	175891238254249	0.594960438739293	295635183117315	0.00311301762594403	0.0168397833269953	UP
ENSG00000151725	280513278985874	0.913834847411524	0.357279442573705	255775938528287	0.0105348957847502	0.0423493001204277	UP
ENSG00000166582	637384032090783	-0.9369805600109	0.285540858079703	-328142377350901	0.00103284437467856	0.00718001752969218	DOWN
ENSG00000203760	1679928111082	165286815816092	0.449841763876144	367433237838719	0.00023847213648628	0.0022558905544452	UP
ENSG00000116198	149081440646234	-0.441766071692093	0.176924131828329	-249692377815787	0.0125275881091802	0.0480671699155698	NO
ENSG00000154240	119387262128849	-128771675064454	0.483179014984227	-266509246202792	0.00769671576225626	0.0334071351511348	DOWN
ENSG00000110318	634937786680117	-0.808120406655954	0.366015571574093	-220788531804955	0.0272522685608016	0.0843248001243563	DOWN
ENSG00000100629	824679826869027	0.801702814395654	0.356288917994738	225014805093515	0.0244395487050126	0.0779863187895278	UP
ENSG00000174799	146274144896911	-0.382810885765815	0.160143012468862	-239043140168383	0.016828592572277	0.0597866806837298	NO
ENSG00000174007	179903729049132	15472969248649	0.386528742029098	400305787544363	6.2529e+08	0.000774728404641595	UP
ENSG00000126001	386355469718639	0.351174810037294	0.164572534370597	213386037579328	0.0328542118782766	0.0964442515160664	NO
ENSG00000166004	117346604046269	-0.547536602740955	0.185923792571372	-294495177388751	0.00323005004782928	0.0173006317000311	NO
ENSG00000135837	448256179153401	0.617597891029589	0.186895223466858	330451404574878	0.000951412084363774	0.00672786178832785	UP
ENSG00000106477	124143072636743	-0.388230864654	0.176601206675451	-219834774610273	0.0279243343564197	0.0857839936553489	NO
ENSG00000182923	28925837718076	113359697092307	0.256227086590584	442418866017237	9.68054e+08	0.000166141683765254	UP
ENSG00000011523	330821610884936	-0.573330822519693	0.207732435728308	-275994849099805	0.00578104756130926	0.0269215977190225	NO
ENSG00000114107	291275397792813	-116381158432339	0.320214846526177	-363447103389771	0.000278551548958528	0.00254559517734363	DOWN
ENSG00000173588	927175010619195	-0.546349829099366	0.216373459592222	-25250316287821	0.0115687876777396	0.0453763225956454	NO
ENSG00000121289	151276833805048	-0.550933268749807	0.220649164895162	-24968744795004	0.0125293297938867	0.0480671699155698	NO
ENSG00000258890	253808238460431	-0.798064373703065	0.204245192730918	-39073838802878	9.33009e+09	0.00105904507601748	DOWN
ENSG00000134255	16422268377059	-0.647207312020864	0.162400837246564	-398524615386215	6.74102e+09	0.00082621224143833	DOWN
ENSG00000167123	102480407942731	-161461519370422	0.33838828610805	-477148666188953	1.82871e+07	4.1857e+09	DOWN
ENSG00000100422	345991846750703	0.811456401500338	0.142287515913587	57029346270487	1.17762e+06	6.68654e+06	UP
ENSG00000188452	170713661354137	-0.419260594578148	0.185362934618919	-226183619416736	0.0237075257265643	0.0764572832578859	NO
ENSG00000260807	512839602980662	-177797228093649	0.400130981814826	-444347566607402	8.85172e+08	0.000154350277340297	DOWN
ENSG00000143418	524177307377615	139276274652674	0.248786966721438	559821426693219	216571	1.11354e+08	UP
ENSG00000090661	105710030057786	0.565195155545222	0.212091205248104	266486842245089	0.00770184507150519	0.0334189322146699	NO
ENSG00000139624	507718225239274	-0.338926944268314	0.117573792743909	-288267424532728	0.00394314984668584	0.0200969819175684	NO
ENSG00000172292	470646532394078	-0.772696797699727	0.281068777751513	-274913778713213	0.00597522624677249	0.0275420240531594	DOWN
ENSG00000227617	427596628545047	-0.701827779323244	0.303656708245904	-231125399263334	0.0208188296349129	0.06981261793651	DOWN
ENSG00000113163	343453177494637	0.773107818373082	0.149720803015155	516366331734694	2.42163e+07	7.91614e+08	UP
ENSG00000172831	215300805974574	-0.461594730777347	0.171044560553026	-269868114650887	0.00696148396870846	0.0309674113655107	NO
ENSG00000172828	243904292452988	-0.647512932238923	0.212425489791097	-304818848658746	0.00230225472629654	0.0133910472349513	DOWN
ENSG00000160401	101980072018507	-109546850430243	0.455971246715979	-240249470156786	0.0162836704539123	0.0583991847845838	DOWN
ENSG00000070761	297556977198551	-0.504814606787953	0.215210855010142	-234567446314064	0.0189926876535778	0.0652995879233267	NO
ENSG00000158023	135283641602764	-116796496826096	0.452398136505314	-258171922917998	0.00983095294533114	0.0401839800442527	DOWN
ENSG00000159079	209082307458801	0.5669791300524	0.148692125223325	381310798538144	0.000137230117081178	0.00143956519971207	NO
ENSG00000137691	141109239255489	-19691185780548	0.379541651114463	-518814884288142	2.12395e+06	7.12918e+08	DOWN
ENSG00000163001	147202291063974	-0.737149385033064	0.172784623645364	-426629042261332	1.9875e+09	0.000299801238318943	DOWN
ENSG00000160226	129935604312159	-0.563962728074254	0.200694492302758	-28100558296512	0.0049532906782427	0.023953340784704	NO
ENSG00000206530	355481325348009	-121250041955444	0.389164444023586	-311565056411205	0.00183539623850081	0.0112630128868244	DOWN
ENSG00000172361	200569651655421	-134124316521493	0.541061956345091	-247890865267098	0.0131785051923013	0.0498850748322336	DOWN
ENSG00000188596	110145361246391	-104411727845609	0.492824100205428	-21186408660227	0.0341208293251502	0.0991166550234062	DOWN
ENSG00000142609	759681649915992	-0.922524672579902	0.423306972018578	-217932784848961	0.0293073218514155	0.0889198278395062	DOWN
ENSG00000118307	938181440663701	-142481908784773	0.382333772655305	-372663674974977	0.000194051809351136	0.00191301468746159	DOWN
ENSG00000164323	129046702656312	-0.404367478092768	0.188498050809403	-214520774276673	0.0319362408254314	0.0944582412318454	NO
ENSG00000231256	641645078131699	-118102566671835	0.275187386012781	-429171439807019	1.77299e+09	0.000273269769122612	DOWN
ENSG00000242335	318629781845631	-197445896400369	0.864246896350772	-228460058386177	0.0223362586753828	0.0732234833439889	DOWN
ENSG00000241253	298022209985337	-195852434617147	0.901887043807167	-217158496689772	0.0298869819393776	0.090125678166206	DOWN
ENSG00000239754	298322287899663	-196319008190086	0.890340257689705	-220498855908755	0.0274548973761756	0.0848100950283045	DOWN
ENSG00000243649	322471416818676	-199001899475873	0.831878698633494	-239219852368823	0.0167477807595549	0.0596281004150796	DOWN
ENSG00000204359	308342394191839	-19765366626398	0.859708549410327	-229907759320936	0.0215005336128093	0.071337242900998	DOWN
ENSG00000274619	412166531618408	181915076206509	0.559867812569249	324925048596195	0.00115709539205979	0.00782649071236549	UP
ENSG00000244414	254080806953537	-113029641545585	0.461538120450076	-244897737667612	0.0143262446139505	0.0530997481736502	DOWN
ENSG00000172757	614258386319739	113778864475388	0.172449242103558	659781760055876	4172.54	558719	UP
ENSG00000282866	242582583353731	-0.993981423316551	0.453554593574974	-21915364487478	0.0284129951182624	0.0869933582392504	DOWN
ENSG00000165410	133954004330981	-0.780821754109159	0.294090669066552	-265503749774686	0.0079299593022759	0.034129628898073	DOWN
ENSG00000003402	259249305969551	0.502030696128923	0.111286515877483	45111547627353	6.44757e+08	0.000118189635314939	NO
ENSG00000226312	10967183663727	-0.96659377970154	0.258454952058312	-373989266602816	0.000184098850087103	0.0018358563146878	DOWN
ENSG00000126759	1645657196828	192248958683115	0.49622770795466	387420846521292	0.000106971815545106	0.00117791304364532	UP
ENSG00000104818	167989992777542	-222956530299572	0.92247999012138	-241692538252494	0.0156522253860475	0.056686682624621	DOWN
ENSG00000213030	103160821554546	-351793807633914	123823730151301	-284108552701534	0.00449602527496051	0.0222315309804525	DOWN
ENSG00000163320	348480820388648	0.85293299679368	0.201151451210547	424025276308302	2.23268e+09	0.000332380290968714	UP
ENSG00000128849	124427518905126	-104858208557019	0.486203880551703	-215667156827367	0.0310312638037708	0.0925798696111545	DOWN
ENSG00000167670	516504011500388	0.680680031896452	0.227521784595829	299171366427886	0.00277416330331556	0.0154425515596921	UP
ENSG00000159259	15057868686698	-0.772543288053118	0.365224694431529	-211525480021437	0.0344082365880553	0.0996156093692903	DOWN
ENSG00000198824	686678545062075	-0.690666141753178	0.287837222157245	-239950252638232	0.0164173665308477	0.0587985539138241	DOWN
ENSG00000172586	491535435314304	0.588917921985152	0.209645746745661	280910980130505	0.00496786999171809	0.0239867845338644	NO
ENSG00000106554	22931818390366	0.490187914301752	0.104118410187035	470798500881059	2.50177e+08	5.44929e+09	NO
ENSG00000163528	300343696604577	117849259503506	0.316141127310958	372774211650068	0.000193202921987868	0.00190757501815234	UP
ENSG00000159685	362598973583306	-0.671548618782109	0.226639535213166	-296306916686219	0.00304588118385285	0.0165727395776416	DOWN
ENSG00000153922	450234966939882	-0.795010198958128	0.195652944387279	-406336945987622	4.83694e+09	0.000624636010041226	DOWN
ENSG00000173575	137069197298484	-0.704241080400102	0.16950828312225	-415461160616088	3.25841e+09	0.000455050042001149	DOWN
ENSG00000111642	914146188062273	0.481288555844506	0.166726220029695	288669985895911	0.00389305407886211	0.0199024242823004	NO
ENSG00000124177	246631516285947	-0.424135797175844	0.146038886134478	-290426617459465	0.00368115055547691	0.0190880119919531	NO
ENSG00000171316	348524761933196	-0.675208300719047	0.240359450601375	-280916060936938	0.00496708599979763	0.0239867845338644	DOWN
ENSG00000177200	278274013460269	-0.442776376124416	0.145391416283409	-304540933325335	0.00232363825883941	0.0134934837665442	NO
ENSG00000183765	103494768465624	-0.471417505098582	0.210776171625059	-223657874352688	0.0253138854841905	0.0798714330297542	NO
ENSG00000133048	741617723891334	577746782196573	0.682952279822844	845954833544796	0.00268415	2.11207	UP
ENSG00000064886	749485755683097	-0.938680555703928	0.251133914989748	-373776897374554	0.00018566042462589	0.00184774921805735	DOWN
ENSG00000109220	222794858202597	0.899229476512115	0.309537245205794	290507682173843	0.00367162971179927	0.0190544265250682	UP
ENSG00000177830	260641950028854	0.710494823198018	0.179391130726246	396059058394724	7.47646e+09	0.000896602584398972	UP
ENSG00000100288	269715656192514	0.662667889405538	0.15798703640787	41944447118734	2.73541e+09	0.000392514361089121	UP
ENSG00000205559	196198259030006	-11779914807258	0.548401573937654	-214804540451543	0.0317101486665827	0.0940561623562225	DOWN
ENSG00000188419	93126260937976	-0.559318240626305	0.204196061301951	-273912355145393	0.00616032181864081	0.0281640420556447	NO
ENSG00000131165	587747697846176	101595336785297	0.159564082621091	636705548745267	19269.1	2.06522e+06	UP
ENSG00000130724	645537922750617	146017294529288	0.226959811763183	643361894755393	12460.1	1.39911e+06	UP
ENSG00000083937	20692175478499	0.904324289827137	0.223223155737234	405121183257376	5.09531e+09	0.000651616141752567	UP
ENSG00000115561	694297413653228	0.960705921994472	0.220995331462555	434717745228592	1.37901e+08	0.000220950043542573	UP
ENSG00000254505	402313625911444	0.50180958261487	0.105785884075452	474363462574036	2.09917e+07	4.69735e+09	NO
ENSG00000164695	206364352320798	-120759415986161	0.551983553644535	-218773576112609	0.0286888555560424	0.0875099211990864	DOWN
ENSG00000086065	229449544833427	0.768623978103316	0.221867285655272	346434119763637	0.000531531865491467	0.0042809771347399	UP
ENSG00000176108	273629861907169	128141794269986	0.254284982122325	503929855394851	4.67241e+07	1.34171e+09	UP
ENSG00000147457	684297616860458	-0.556663794084088	0.173791838987455	-320304910361337	0.00135980793200161	0.00892284869426634	NO
ENSG00000106069	751618011380861	-0.6204664100569	0.218457758803906	-284021228384864	0.00450835212518774	0.0222717363680969	DOWN
ENSG00000187446	180486964347829	10906194710733	0.229162431444795	475915473665251	1.94405e+08	4.41734e+09	UP
ENSG00000033100	176033861414873	0.876493546036177	0.241560445398368	362846468754731	0.000285111738327986	0.00259230135357036	UP
ENSG00000101938	205248129385846	-198458227524036	0.7930491755797	-25024706365651	0.0123329855529878	0.0475031469384425	DOWN
ENSG00000166664	490910019059917	406028842397192	104021240322474	390332629315388	9.48797e+09	0.00107276698102344	UP
ENSG00000233355	178795856638819	-119607147829512	0.306850589590074	-389789532388699	9.70323e+09	0.00109445485727156	DOWN
ENSG00000180720	234304355566836	-180542356999686	0.753678485165417	-239548243121283	0.0165985096816225	0.0592398350096677	DOWN
ENSG00000138435	338828695926056	-175883756936595	0.763920268152518	-230238369459625	0.0213135436762472	0.0709129861351621	DOWN
ENSG00000169684	254795053933399	-142239640649944	0.593313854204439	-23973760201617	0.0165129681454444	0.0590607223341375	DOWN
ENSG00000171310	250037980383583	178202040363238	0.242646846531747	734409051303794	20.7163	6566.28	UP
ENSG00000136213	638458698234069	-0.602685859795558	0.201413885567127	-299227562240089	0.00276906136713838	0.0154219965821052	DOWN
ENSG00000180767	561610571133289	300390518352071	0.683977730259337	439181723413969	1.12407e+09	0.000187388414279054	UP
ENSG00000169105	319272222245056	0.606726750089235	0.209724387562485	289297185292038	0.00381615494152184	0.0195932991051275	UP
ENSG00000182022	506854084045141	395655178101719	0.708450482654671	558479650714809	2.33974e+06	1.17114e+08	UP
ENSG00000175040	531926500889909	131938954074155	0.439864948540118	29995332547422	0.00270393604937095	0.0151706382873064	UP
ENSG00000135702	235224855912355	-15417833128989	0.456109891822821	-338028913764013	0.000724096121572498	0.00539624014409981	DOWN
ENSG00000183196	849290418214576	-132418425332146	0.570491996332622	-232112678500997	0.0202800021669076	0.0684108252996523	DOWN
ENSG00000147119	473572592780597	166890420025771	0.265725269939784	62805626301025	33735	3.29012e+06	UP
ENSG00000154080	143174235870192	-135560908606959	0.594379270102652	-228071393848488	0.0225653798258747	0.073735757645818	DOWN
ENSG00000131873	16454867072782	188598155176295	0.372666385009005	506077721959649	4.17551e+07	1.23296e+09	UP
ENSG00000213341	829535418973214	129458838491686	0.256407998456543	504893916223235	4.4427e+07	1.29808e+09	UP
ENSG00000258289	818120643136776	0.489848961122524	0.116597959971556	420117951670871	2.65528e+09	0.000383452125035158	NO
ENSG00000144021	631279294614717	0.353724015363978	0.132078198623933	267814082149271	0.00740320857112508	0.0324879675115619	NO
ENSG00000166797	214607122174975	0.513665081990643	0.129156662534825	39770699544992	6.97696e+09	0.000848073742071693	NO
ENSG00000166595	238363640770454	0.391561423777974	0.146269860571165	26769795380195	0.00742891717843901	0.0325779485373227	NO
ENSG00000103245	1995841732374	-0.275946768948659	0.118853827123721	-232173229610361	0.0202473548053428	0.0683740747573544	NO
ENSG00000005194	27659692016812	0.579019904641757	0.201084861941011	287948033010866	0.0039833114487255	0.0202727883487981	NO
ENSG00000159208	34249927004847	-118603322841885	0.499248222880049	-237563835796329	0.0175186232243117	0.0615391903935594	DOWN
ENSG00000230219	983371493321932	-123079401319786	0.569930860273931	-215954969100338	0.0308075466169155	0.0921548661762146	DOWN
ENSG00000153789	254420956414517	-148424399553554	0.535688512476484	-277072209122777	0.00559321420721615	0.0262667073797247	DOWN
ENSG00000079432	11477637095352	-0.664684795786445	0.234152684280896	-28386810846425	0.00453004073226513	0.0223555813827195	DOWN
ENSG00000136305	102562023156392	139710223186102	0.361162719447027	386834564209758	0.000109576267296223	0.00120025797598313	UP
ENSG00000160161	337430144445291	-448624360665505	107881579632952	-415848898571813	3.2036e+09	0.000449400913385097	DOWN
ENSG00000100865	269127106216907	0.406260243930342	0.124432970188449	326489228148357	0.001095057124793	0.00748644910808941	NO
ENSG00000114737	367068124633035	134421950158554	0.364619810980517	368663320287159	0.000227240521965693	0.00217345403744116	UP
ENSG00000148337	198256438410757	0.307574697669552	0.119412520829775	257573238997279	0.0100028030406593	0.0407202386828334	NO
ENSG00000271461	566986396393962	322696896454248	0.893562575438233	361135196710747	0.000304604935296871	0.00273576312045683	UP
ENSG00000136026	235911104491512	1856751394538	0.478707063841468	387867974965354	0.000105024908726899	0.00116209330422655	UP
ENSG00000175216	146697290527733	0.611486361629582	0.155534876036332	393150640687649	8.44152e+09	0.000982049224144246	UP
ENSG00000217555	162878182057002	0.709350403376971	0.204898181735196	346196533990581	0.000536246209380543	0.00430924424996431	UP
ENSG00000247572	879227121284555	-0.948055752431175	0.301290219808037	-314665292831349	0.00165150871123134	0.0103513837620107	DOWN
ENSG00000173207	803973089323236	0.949690804626416	0.274662534327209	345766417306497	0.000544880138194479	0.00435347755596354	UP
ENSG00000163539	20763239886902	-0.684618877129252	0.168597508846617	-40606701831644	4.89321e+09	0.000630369620744456	DOWN
ENSG00000140104	384137365716242	-115351204408815	0.510315180722307	-226039139665696	0.0237969699891315	0.076633151388718	DOWN
ENSG00000105205	32565019474287	396207122261566	0.884849559193351	4477677794435	7.54594e+08	0.000134868149617236	UP
ENSG00000261737	641045699528043	-0.925266710099239	0.430139216982613	-215108661002803	0.0314693641771204	0.0934985750261233	DOWN
ENSG00000109572	169116993936984	0.778642762644474	0.269330806497142	289102747944556	0.00383984543517415	0.0196786184397791	UP
ENSG00000011021	136657552817897	-0.646139851276633	0.155700616383626	-414988627716559	3.3264e+09	0.000463254620283795	DOWN
ENSG00000113946	146344702302367	-0.877133413663996	0.239144148882877	-366780210915208	0.000244644407935411	0.00229864764529182	DOWN
ENSG00000171217	205186725129699	-226937618509922	0.741847449852273	-305908739802385	0.00222012371237941	0.0130269801391694	DOWN
ENSG00000184113	133008341183665	249636215125342	0.693060947411545	360193740619331	0.000315854425902797	0.00281559089519617	UP
ENSG00000213937	811432586291411	178317714288031	0.636436990281468	280181254406927	0.00508163915716771	0.0244149757376357	UP
ENSG00000105472	794036587707389	-126712912184295	0.367873840524686	-344446650524453	0.000572187525095822	0.0045112013943323	DOWN
ENSG00000172322	245593596465228	133324096179481	0.614829009062415	216847439229965	0.0301226109275104	0.0907119876878966	UP
ENSG00000187912	267962595181492	-0.856336892813019	0.336853990955636	-254216044875597	0.0110169587129794	0.0437949906608993	DOWN
ENSG00000163815	0.868988399331664	-225392670803221	0.993320035133845	-226908411016647	0.0232632114687673	0.0753961707452671	DOWN
ENSG00000111729	139634600930035	110125338108675	0.472911244197484	232866821121064	0.0198766494156913	0.0674954300744385	UP
ENSG00000198178	157232140322626	-107772944380223	0.377725609036443	-285320724361648	0.0043280385821059	0.0215755695990308	DOWN
ENSG00000166527	517362274525785	166163335119959	0.595535848391199	279014832723904	0.00526838994452936	0.0250704074897406	UP
ENSG00000166523	271953509349401	156602948886637	0.45828324718371	341716503601232	0.000632769080714187	0.00487674293046575	UP
ENSG00000104938	144609463369467	-130718492729477	0.497489729085264	-262756163770114	0.00859992599672605	0.0363078986609375	DOWN
ENSG00000172243	488395873350414	122602401580647	0.497590772074303	246392032291024	0.0137426657198879	0.0514758937361245	UP
ENSG00000184293	114624332820586	-131668958342527	0.345795629280801	-380771031190814	0.000140259440863232	0.00146888180644723	DOWN
ENSG00000153132	230820762656924	-17288850087945	0.7692364117362	-224753402519303	0.024605918590805	0.0783883208032771	DOWN
ENSG00000213719	107214854126331	618187353656142	0.91572953962731	675076348315395	1470.69	23606.5	UP
ENSG00000230685	140979902193324	315038400948662	0.749937213312452	420086369040345	2.65899e+09	0.000383531237799275	UP
ENSG00000155962	244610746550201	0.826525284611819	0.37218675175046	222072731155669	0.0263694364368102	0.0823238898081799	UP
ENSG00000106665	462533007891143	0.601269046922313	0.266763824742935	225393772001028	0.0242000862875186	0.0775195293129675	UP
ENSG00000013441	174684803203204	-0.74424747555924	0.247830732029016	-30030475618016	0.00267290654960388	0.0150335983832168	DOWN
ENSG00000179335	101587818300304	0.710189036627755	0.175209130492133	405337915114898	5.04831e+09	0.000646596633774948	UP
ENSG00000113240	279112807834737	-0.537752658454961	0.155216775324247	-346452667459171	0.000531165459004363	0.00427940253972627	NO
ENSG00000188603	645845392987244	-0.49633481715991	0.115350182172747	-430285247765457	1.68613e+09	0.000261266870619078	NO
ENSG00000261832	511767698861969	-105096291624367	0.426002827104087	-246703272696095	0.0136237905246887	0.0511736461978008	DOWN
ENSG00000128973	731803601758033	-0.746356945869768	0.204886970149486	-364277408819715	0.000269715538681729	0.00248937600021765	DOWN
ENSG00000137392	0.66518458282011	-232481928901091	101351229506489	-22938244561326	0.0218005840613972	0.0718934050964554	DOWN
ENSG00000049656	831967097411989	191171834775866	0.440279948074712	43420518152561	1.41158e+09	0.000225277380029536	UP
ENSG00000171603	306093223026193	0.309777774321766	0.137966990476222	224530355596293	0.0247486519193888	0.0786828649138515	NO
ENSG00000158258	150783732536659	-0.970124697921641	0.431067419886888	-225051732783749	0.0244161248056961	0.0779657806863126	DOWN
ENSG00000122705	398439743366203	0.778413786646332	0.228060647993487	34131876476496	0.000642077149597612	0.00491588082567389	UP
ENSG00000175416	967165255756402	0.861257492431537	0.230156695393391	374204839428828	0.000182526353097802	0.00182168855846692	UP
ENSG00000141367	655227511992863	126482923164306	0.25713326641808	491896380916556	8.70036e+07	2.24827e+09	UP
ENSG00000103351	200539696432135	-0.456677750344956	0.191010929799855	-239084617211942	0.0168095941302667	0.0597632027576143	NO
ENSG00000131797	299726980861245	-0.629795918972762	0.26716758598995	-235730661951054	0.0184080402461031	0.06384173514715	DOWN
ENSG00000111726	132612646509176	113019184823104	0.245395802770124	460558752624531	4.11303e+08	8.14152e+09	UP
ENSG00000187118	149009712381659	-0.770392727446784	0.272686849606298	-28251920786025	0.00472522805574018	0.0230822689262064	DOWN
ENSG00000182712	212527088384377	0.906654404543246	0.229853475249398	39444885641146	7.99705e+09	0.000943666616102709	UP
ENSG00000184220	163625308120975	-0.913551080693402	0.267254499740985	-341828138189922	0.000630179206613186	0.00486426859851855	DOWN
ENSG00000089505	463957513005979	198944036505162	0.452879133938308	439287265843126	1.11863e+09	0.000186860632962842	UP
ENSG00000140932	441794498871596	47603177037235	0.950229391911989	500965108450824	5.45288e+07	1.52219e+09	UP
ENSG00000140931	271713065825304	0.817750010728451	0.146994960119365	556311597393823	2.65e+06	1.29855e+08	UP
ENSG00000091317	169217618580911	208989674124852	0.363699597233802	574621681504102	912623	5.41518e+06	UP
ENSG00000153551	4588359087673	120007259445185	0.257144733550094	466691492329577	3.05756e+08	6.44455e+08	UP
ENSG00000169714	328069480480395	0.514404296401716	0.14629988929494	351609491217507	0.000437944395754291	0.00364178106742626	NO
ENSG00000133313	699746226346448	0.743025540172324	0.177025594339902	419727747811235	2.70143e+09	0.000388310993713169	UP
ENSG00000205423	177807609157048	120186291356798	0.262351698262315	458111352634084	4.62507e+07	8.9292e+09	UP
ENSG00000144191	161977546442749	-2832413553563	116968946189967	-242150899518486	0.0154562185084436	0.0562125942558354	DOWN
ENSG00000153721	228264127242868	-108884038563199	0.35226644085165	-309095689898695	0.00199512592080271	0.011989236260574	DOWN
ENSG00000130176	206863486370562	-140912290219238	0.519459424650722	-271267174166656	0.0066743185865533	0.0299775672479452	DOWN
ENSG00000064666	489066272703127	120131512506984	0.228255319036833	526303233650376	1.41699e+07	5.17221e+08	UP
ENSG00000119946	530485816032188	-175538314088935	0.715134528512196	-245461947494179	0.0141033790266728	0.0524659947746082	DOWN
ENSG00000182973	303522865528816	-0.389346311849375	0.111331733841562	-349717280432784	0.000470217135494549	0.00387055788059944	NO
ENSG00000158435	115764922646436	0.668656424112787	0.212579799845006	314543726450167	0.00165838758453603	0.0103815062791955	UP
ENSG00000111596	728577079034509	-0.315321089179344	0.0890934462879592	-353921755546636	0.000401314967397727	0.00340410798903763	NO
ENSG00000088038	143823263325178	201888748254086	0.850132147030285	237479254206927	0.0175588159604119	0.0616478900236561	UP
ENSG00000080802	21376728105693	-0.433270108704705	0.144486029763615	-299869897050637	0.00271135052536971	0.0151974326484542	NO
ENSG00000138767	420389390449944	-0.461795013784862	0.18729618787278	-246558682816617	0.0136789017565899	0.0513138127318367	NO
ENSG00000198791	67908592775678	0.210135558387977	0.0957758857928718	219403408956638	0.0282329589236843	0.0865409831618381	NO
ENSG00000155508	707965567556937	0.622218185481347	0.159885688129227	38916440412005	9.95672e+09	0.00111700893175365	UP
ENSG00000115649	495557294203763	100786789020969	0.153656320919115	655923481820334	5408.46	687451	UP
ENSG00000137161	127903986401908	113994887538726	0.295267126972324	386073751953469	0.000113045290836252	0.00123018430358095	UP
ENSG00000166997	101849045486031	-0.831576499332439	0.199266431035628	-417318910671792	3.00365e+09	0.000423488197910553	DOWN
ENSG00000119865	424805612965276	-143270962624657	0.62402199484097	-229592808922014	0.0216799933753502	0.0716466984451326	DOWN
ENSG00000176563	299127048816632	-0.891875807648771	0.382956980778674	-232891904943292	0.0198633545626464	0.067468583593145	DOWN
ENSG00000144619	110541586768189	-110080133662366	0.40560105436953	-271400018507041	0.0066476129071939	0.0298844213996652	DOWN
ENSG00000174469	453807888507815	-0.982548476480369	0.449238627960027	-218714156648122	0.0287321910360732	0.0876191059800635	DOWN
ENSG00000154529	108234458451014	-110124423670074	0.261550416339162	-421044727098702	2.54866e+09	0.000371468845307169	DOWN
ENSG00000283378	133680880297656	605020203921628	148050286458961	408658583777437	4.37768e+09	0.000577579281730009	UP
ENSG00000106603	330067583424149	-0.508617433945865	0.128482375510629	-395865527800574	7.53729e+09	0.00090303263582749	NO
ENSG00000183978	117113987496533	0.963312278741316	0.173494318602451	555241397240604	2.81751e+06	1.36198e+08	UP
ENSG00000162377	11960418443672	-0.924019689868043	0.304002710693871	-303951135093176	0.00236962272926229	0.013684352661607	DOWN
ENSG00000256053	190331772615647	-0.46829744781213	0.175395764958853	-266994729275243	0.00758631544373062	0.0330540001237193	NO
ENSG00000068120	332734561265984	0.344669830712057	0.12498652425333	275765593747899	0.0058217438465111	0.0270507452062791	NO
ENSG00000166685	428261111570855	-0.565236137491407	0.135951915304005	-415761805361454	3.21583e+09	0.00045086454919986	NO
ENSG00000103051	361008215974204	0.288525804165306	0.111585574689793	258569089210147	0.00971840417797587	0.0398344803759233	NO
ENSG00000197467	392654877210975	-31101005465558	0.824909322757671	-37702332374651	0.000163095052468454	0.00166350310134831	DOWN
ENSG00000215018	624429186140532	-146082715176071	0.439445717132055	-33242493778173	0.000886568794694588	0.00636458790686711	DOWN
ENSG00000168542	491677858204246	-257863065271206	105113131034283	-245319554972731	0.01415933418382	0.0526506872531707	DOWN
ENSG00000081052	14374873210513	-110275208211928	0.369439069223994	-298493628309428	0.00283637399024722	0.0156852483912965	DOWN
ENSG00000144810	638279055440184	-0.924188380056446	0.411517023582214	-224580837995833	0.0247162843255465	0.078639867790557	DOWN
ENSG00000092758	265841585285355	223229007913072	0.713735441155375	312761557071785	0.00176230519341075	0.0109039095732654	UP
ENSG00000196167	310168092611433	-111949892399069	0.47037866535553	-237999511126749	0.0173128677346567	0.0609649613063379	DOWN
ENSG00000158270	13147593848854	-135814498420548	0.432293919318437	-314171660417237	0.00167960521027239	0.0104892932480125	DOWN
ENSG00000130309	670251856104571	0.845759763988291	0.245971083538916	343845199939724	0.000585050249796102	0.00459093019583027	UP
ENSG00000145781	10803611289929	-0.584970153967635	0.209534162973883	-279176505475408	0.00524214038802033	0.0249787241324508	NO
ENSG00000148444	198657581702819	0.403477572174374	0.117305119846788	343955636975909	0.000582668429680064	0.00457654249660878	NO
ENSG00000140365	251861685177772	0.727851616697413	0.228332025027548	318768957884728	0.00143414410128331	0.00927931997316125	UP
ENSG00000170619	196418085804559	101345363520853	0.229245284279986	442082653255698	9.83241e+08	0.000168401849951564	UP
ENSG00000149600	313545637441484	0.818121122085475	0.261472417806427	31289002830545	0.00175461842446017	0.0108751597397234	UP
ENSG00000105664	412390250107584	-150037451712699	0.672084716373241	-223241874212441	0.0255873002418498	0.0805109321507815	DOWN
ENSG00000093010	483320783520148	148122943305643	0.289039352070459	5124663553409	2.9807e+07	9.40008e+08	UP
ENSG00000143207	208486225174168	135439416635289	0.342191582708256	395799965514526	7.55801e+09	0.000904216375720385	UP
ENSG00000122218	912554707531974	0.377033817126653	0.138568777505866	272091465273043	0.00651015672218311	0.0293719503285523	NO
ENSG00000184432	580389663114978	10408186542468	0.259901877105739	40046600118373	6.21067e+09	0.000770640622019028	UP
ENSG00000105669	124898453387485	113391559403557	0.202248562454007	560654464129221	206406	1.06346e+08	UP
ENSG00000181789	345544255093056	0.290520258280431	0.12960548895506	224157372209111	0.0249889359044271	0.0791954126119296	NO
ENSG00000166200	196830596332421	-0.960311394668074	0.295841179984837	-324603692669592	0.00117023659216708	0.00790231505220549	DOWN
ENSG00000141030	396715416060765	0.555121296608347	0.150826565093347	368052734121989	0.000232752099447356	0.00221180742700638	NO
ENSG00000138663	154560370930143	-0.534125858201026	0.222603399550615	-239945058916128	0.0164196956740459	0.0587985539138241	NO
ENSG00000121022	496536220216316	0.344050308785711	0.092177067301019	373249354595064	0.000189593556231709	0.00188091230112599	NO
ENSG00000168090	720446938402017	0.371158312235207	0.0928376578196093	399792843714773	6.38993e+09	0.000790141989570563	NO
ENSG00000111652	235744822940961	0.619374638140928	0.182307575441004	339741580481586	0.000680255174075634	0.00513523954140907	UP
ENSG00000135469	691985491215567	-0.71619703108461	0.195940912396995	-365516839910149	0.000257013217449783	0.0023906430033219	DOWN
ENSG00000173085	577863058509668	0.889478361667567	0.399285065904158	222767751068624	0.0259020277540096	0.0813071047963395	UP
ENSG00000119723	194825654681288	-0.512715878462432	0.120687291078884	-42483004952635	2.15398e+09	0.000321812328164568	NO
ENSG00000163050	418133465025677	0.689155673801406	0.138953994724626	495959598115296	7.06399e+07	1.89509e+09	UP
ENSG00000088682	196153126211614	0.66107125085215	0.191544611556967	345126519341183	0.000557965026559318	0.00442907837817517	UP
ENSG00000102879	696012748720589	0.744026850813623	0.135952341209107	547270347973812	4.43221e+06	1.96429e+08	UP
ENSG00000172725	3178947624779	128867280086039	0.2633302899981	489375073740924	9.89321e+07	2.49976e+09	UP
ENSG00000110880	502959388956684	132625586477101	0.447787528892816	296179723461763	0.00305849126282638	0.0166163205079567	UP
ENSG00000106789	223024109862243	0.57759291482661	0.188733331801582	306036516874423	0.00221067272741219	0.0129902301803057	NO
ENSG00000103647	468821399005628	17583811325395	0.705642465531167	249188678180797	0.0127066534082278	0.0485688599209319	UP
ENSG00000262246	153544941551922	0.427393987381158	0.133160997745533	320960337198657	0.00132918242990805	0.00876553280086847	NO
ENSG00000103426	261632983214136	131447025218854	0.566019618856259	232230510815977	0.0202165126959575	0.0683068940738233	UP
ENSG00000241563	112649789543432	-187658352353945	0.885303512356347	-211970640277332	0.0340308127061801	0.0989192143304641	DOWN
ENSG00000006695	154221024855401	0.49013360822188	0.144703586874781	338715590129784	0.000706212445886635	0.00528814582685447	NO
ENSG00000166260	175341277462455	-0.388342919120321	0.175776862075255	-220929486700053	0.0271541379937031	0.0841292335234347	NO
ENSG00000014919	212750453060564	0.636469937325167	0.141784276396327	448900226105504	7.15575e+08	0.00012890652878814	UP
ENSG00000163626	167807772202163	-0.805257357065837	0.215338738573355	-373949138181436	0.000184392969465946	0.00183805730709685	DOWN
ENSG00000240230	259527869061804	-0.453948695285602	0.127396888113122	-356326360878232	0.000366272534771382	0.00315495132891591	NO
ENSG00000178741	438972746953941	0.679737702477879	0.201772468643185	336883276023117	0.000754872162246558	0.00558074961401058	UP
ENSG00000160471	456535053419783	-129599748531583	0.39072374572234	-331691508259855	0.000910172755928164	0.00649308427590918	DOWN
ENSG00000128510	145923597528689	-186449632374356	0.562072984012955	-331717833230815	0.000909315559091385	0.00648881778274388	DOWN
ENSG00000165078	0.738029083832647	-272894918700088	109799489440856	-248539333005809	0.0129408363546779	0.0492684418916123	DOWN
ENSG00000160111	470600892823257	-0.800948347381067	0.289642557992319	-276529924653651	0.00568705982669357	0.0265778234528569	DOWN
ENSG00000108582	318742811211668	0.999279768913542	0.333684616387651	299468336218608	0.00274729873073519	0.0153460772960219	UP
ENSG00000259462	118678697822759	-138617183116617	0.42642649492485	-325067003965234	0.00115133395810638	0.00780202204275733	DOWN
ENSG00000113742	240803670815933	178653154455665	0.403834405526921	442392109267063	9.69254e+08	0.000166174206569742	UP
ENSG00000197603	754251260412344	-0.694962740077895	0.270995041670404	-256448507616291	0.0103329022849992	0.0417420890033327	DOWN
ENSG00000214078	140201520403898	0.800266544888519	0.162122043110111	493619824631122	7.96601e+07	2.08709e+09	UP
ENSG00000140848	995507361491601	210463426578579	0.207629916434766	101364692618707	3.80608e-10	1.1913e-06	UP
ENSG00000085719	342025191982404	0.461986273739582	0.205615803809369	224684224257343	0.0246501110092648	0.0784853769689555	NO
ENSG00000124772	122344493060296	110925214364657	0.491971551900899	225470789796807	0.0241516695927809	0.077435322549678	UP
ENSG00000100884	315613882759034	-287844127112621	0.970403368205727	-296623173974389	0.00301473234661588	0.0164356407488051	DOWN
ENSG00000080819	278181277320304	0.816607061296842	0.265871516771279	307143492170072	0.00213032597289743	0.0126316273647529	UP
ENSG00000103381	178691547210111	3215416539113	0.550099728597694	58451520187252	506106	3.23288e+07	UP
ENSG00000104324	380110638991835	15316071943929	0.337985377213509	453157828016142	5.85446e+08	0.000109401345255768	UP
ENSG00000021826	2662099504689	-0.962121914896771	0.319872293078897	-300783136180995	0.00263119101391438	0.0148556985317736	DOWN
ENSG00000280837	126264651046288	-224061819194909	0.926762963205028	-241768206208883	0.0156197179135336	0.0566183719670833	DOWN
ENSG00000119203	197995945535416	105236390116343	0.186214111958518	56513649266166	1.59179e+06	8.51674e+07	UP
ENSG00000187959	0.75322184271554	-217323818773258	0.968910602949025	-224297079742755	0.0248986977066077	0.0790094272682114	DOWN
ENSG00000149532	308430120911425	0.271716905648991	0.120191445222231	226070087722627	0.0237777861242615	0.0766077926597411	NO
ENSG00000110090	234557455664441	-0.497479216024797	0.198852931194186	-250174444518996	0.012358309520305	0.0475860480375885	NO
ENSG00000169169	736786212870039	-112471024375199	0.515794433997087	-218053970655749	0.029217478888139	0.0887009785837781	DOWN
ENSG00000224051	394330466431665	114147423993672	0.222621005956965	512743276417222	2.9372e+07	9.29803e+07	UP
ENSG00000106066	889764646163437	170523425396462	0.605763814516107	28150150489375	0.00487749498031917	0.0236920415726851	UP
ENSG00000088882	340356096943928	-230616784214993	0.753850852833773	-30591831706244	0.00221941405220854	0.0130269801391694	DOWN
ENSG00000203710	331018087169554	215528254572753	0.52270305120137	412334028044006	3.73417e+09	0.000509279530853187	UP
ENSG00000169372	79559323570152	0.806684661234688	0.137087108238647	58844677052373	399337	2.65236e+07	UP
ENSG00000095321	190666837044441	116838510591661	0.326958485807869	357349680963225	0.00035224553703921	0.00306964880273196	UP
ENSG00000258551	410160123507855	-0.969992580671465	0.35484143445188	-273359446359415	0.00626471503950683	0.0285267256936263	DOWN
ENSG00000113851	472999370590621	-0.415264241996721	0.132229516237633	-314048068700818	0.00168670828306071	0.0105193463033226	NO
ENSG00000118260	432274546149262	0.794487831601936	0.216431123860146	367085758014786	0.000241738017900659	0.00227732128225452	UP
ENSG00000107175	198398904721658	0.627675950603754	0.174131700139943	360460473365456	0.000312628360357293	0.00279217319640283	UP
ENSG00000182158	271821688968434	0.528824735730565	0.155478525820476	340127186658031	0.00067073086287279	0.00507865158945711	NO
ENSG00000146592	731542825098607	267004932301551	0.67236406003971	3971136296098	7.15306e+09	0.000864073627893831	UP
ENSG00000111269	108908704654877	0.798553331869573	0.182497633422108	437569143717364	1.21048e+09	0.000197848934684809	UP
ENSG00000143162	234355053259418	132391786617741	0.534306634381461	247782412005802	0.0132186287376798	0.0499993466644676	UP
ENSG00000175874	435981767181786	-131099029880433	0.406970312420603	-322134135781734	0.00127592078252178	0.00849257214097434	DOWN
ENSG00000095794	198770735086622	-161345778869447	0.329995056108272	-488933927593475	1.01175e+08	2.53596e+09	DOWN
ENSG00000150938	107534571961605	625897996479114	137509393698567	455167446851769	5.32206e+07	0.000100957937110618	UP
ENSG00000096006	130175413124193	274766218884536	0.712532662195397	385619121006958	0.000115167416072651	0.00124839484781782	UP
ENSG00000103196	361905108603122	25187307390556	0.468942599968055	537108537212695	7.82641e+06	3.16597e+08	UP
ENSG00000167193	227270505224483	0.558245954986347	0.234980884004045	237570795323392	0.017515319687051	0.0615383197648039	NO
ENSG00000099942	487978463926664	1018981397144	0.242563143758988	420089128691566	2.65866e+09	0.000383531237799275	UP
ENSG00000176390	774248819107241	0.539000374933718	0.179118953510471	300917554714392	0.00261957707340569	0.0147967989889643	NO
ENSG00000101343	233633978439148	0.598787266638001	0.21680742872824	276183925131347	0.00574767692167939	0.0267861213695983	NO
ENSG00000215908	130503700432453	-0.580464685469977	0.249624794970865	-232534867194473	0.0200533236950755	0.0679571288841101	NO
ENSG00000080947	954594928941939	-0.985266338913628	0.273338087895306	-36045702466866	0.000312669873910285	0.00279217319640283	DOWN
ENSG00000170275	661556870877674	0.71694742092326	0.168692587748482	425002325527318	2.13748e+09	0.000320111123972337	UP
ENSG00000105392	772435485788405	-100966724034428	0.243010623271206	-415482758223895	3.25533e+09	0.000454874130441478	DOWN
ENSG00000121671	185029078737365	-0.581776733032528	0.207195353259329	-280786573579364	0.00498710144734366	0.0240518143762491	NO
ENSG00000100058	268004778061852	-0.469492805742441	0.205363336936778	-228615688050967	0.0222450823354292	0.0730418124415351	NO
ENSG00000165475	160293359954198	0.817516226986204	0.154170763765298	530266703634385	1.14123e+07	4.40314e+08	UP
ENSG00000205758	325516707760913	-0.7189273533714	0.183954422841408	-390818194130187	9.29933e+09	0.00105651152430138	DOWN
ENSG00000242193	578141274162869	-110810708221285	0.315425081472456	-351305951016967	0.000442978248629477	0.00367168995222843	DOWN
ENSG00000062485	949279265846627	0.315406074425826	0.0707159875729059	446018057940084	8.18906e+07	0.000144302691075593	NO
ENSG00000184371	615077007382657	212485225352482	0.268939107262198	790086750549532	0.276969	144.485	UP
ENSG00000182578	614805735952457	19043776501955	0.474763197131854	401121582654311	6.04069e+09	0.000752156974378395	UP
ENSG00000198223	460452940933547	0.957593996714062	0.323031054568548	296440228631597	0.00303271539878514	0.0165192937971677	UP
ENSG00000100368	609744526950608	374005062737902	0.449773369755487	831541144690771	0.00914345	0.618789	UP
ENSG00000232254	152535038495502	249777215772503	0.834997894129274	299135144565805	0.00277745638277047	0.0154495333184964	UP
ENSG00000119535	867328818655433	482779094943561	0.718295703907509	672117475180842	1802.65	278632	UP
ENSG00000169826	201418733683761	0.568054294667305	0.182095311927643	311954376339478	0.00181131351653233	0.0111465447171221	NO
ENSG00000103653	909473482832614	12031170273735	0.215158974436142	559175851496066	224781	1.14169e+08	UP
ENSG00000121904	185529581306141	-119008602678562	0.280014167411157	-425009219279311	2.13683e+09	0.000320111123972337	DOWN
ENSG00000113712	1183303917039	0.313593256611849	0.128193902971522	244624158671192	0.0144354237108494	0.0533839919834098	NO
ENSG00000180138	498858631561723	408171942586119	0.932852344257444	437552572064367	1.2114e+09	0.000197870156988534	UP
ENSG00000141551	410448728946664	-0.568145289538867	0.14033276282193	-40485577146357	5.15342e+09	0.000658040305871363	NO
ENSG00000213923	163213971440697	-0.607612806113085	0.25637058897357	-237005659871431	0.0177853624141538	0.0622077769032561	DOWN
ENSG00000180846	300990117261755	-136749521979204	0.631409672286049	-216578123493256	0.0303279079479875	0.0911657641077558	DOWN
ENSG00000276710	262357735782171	-390501030853808	113002499740976	-345568488970523	0.000548896599108364	0.00437858261920147	DOWN
ENSG00000104218	11208810743565	-0.686913268768644	0.206754582205716	-332236055636814	0.000892592728668907	0.00639866072884896	DOWN
ENSG00000144655	270324320753517	-108388843253063	0.263135246404767	-411913055107541	3.80305e+09	0.000517263897100392	DOWN
ENSG00000110925	830955059737124	-0.713693648340213	0.281160837618124	-253838213880114	0.0111366307354234	0.044130595602944	DOWN
ENSG00000159176	425651352411397	107491920865987	0.158364703347681	67876186166304	1140	191580	UP
ENSG00000077984	850794299403908	0.997590295020447	0.377467297299341	264285224748711	0.00822109017676553	0.0350095404806478	UP
ENSG00000101138	269298856394491	0.42569108288631	0.162217368499757	262420163033867	0.00868523522943395	0.0365755617465567	NO
ENSG00000101811	109702628522357	0.785864232881803	0.230558556168128	340852339615076	0.00065315484031969	0.00497414756739813	UP
ENSG00000176102	106633199476203	0.351155437237972	0.122839198496106	285865946324212	0.00425435220591509	0.0212887648353545	NO
ENSG00000247151	2710490071763	-134037200565927	0.624617902953393	-214590712069181	0.0318803895905562	0.094391280632805	DOWN
ENSG00000280927	366141882123796	-117010050695128	0.299073139667529	-3912422587505	9.13748e+09	0.00104001174417367	DOWN
ENSG00000175029	165717961004921	117332719460503	0.430312175438379	27266883476158	0.00639734302358899	0.0289833819786798	UP
ENSG00000117151	363091302274278	156541496245453	0.345038527018951	453692802360169	5.70796e+08	0.000107141873584852	UP
ENSG00000233937	215976002308811	0.639012969069864	0.207168808058466	308450376800703	0.00203892027300831	0.0121965034964473	UP
ENSG00000102974	214189284930741	112274822924901	0.176181121220576	637269317774038	18573.7	2.01336e+06	UP
ENSG00000144579	457234941793667	11907294855288	0.232341019680258	512492149327507	2.97662e+06	9.39905e+08	UP
ENSG00000175215	870680631091549	107991669973618	0.271781479174631	397347421544604	7.08318e+09	0.000858069183150141	UP
ENSG00000144677	764207110003274	171518927494659	0.47529431206852	36086888300471	0.000307748472352717	0.00275707397055886	UP
ENSG00000150281	548441117808522	-147793442125076	0.608740212407721	-24278573866595	0.0151883143493856	0.0555054733860479	DOWN
ENSG00000116761	215899016045659	-0.845772194159745	0.351704630706581	-240477980759188	0.016182212814746	0.0581686202815445	DOWN
ENSG00000163599	281062117491196	266953008562727	0.609318508839266	438117346986988	1.18042e+09	0.000194923607214071	UP
ENSG00000044115	377196670888224	118106390439536	0.298910391038945	395123066913212	7.77503e+09	0.00092224940416336	UP
ENSG00000119326	446952284554429	193941600139116	0.349555742670719	554823098191264	288574	1.38427e+08	UP
ENSG00000132792	419384351841067	0.632081497840401	0.138954899868106	454882482330861	5.39463e+08	0.000102102493272565	UP
ENSG00000040531	815186769124617	0.881462572741525	0.249590977252683	353162835629728	0.000413009364632755	0.00348090019872238	UP
ENSG00000198730	338760553481847	0.671438117053517	0.198112731416761	338917197421827	0.000701040289037871	0.00525570324476296	UP
ENSG00000162438	645081591432353	-140676556212784	0.433480904454637	-324527689148774	0.00117336470298515	0.00791728702849587	DOWN
ENSG00000064601	137659088939638	114132523880097	0.233426621895719	488943904312184	1.01124e+07	2.53596e+09	UP
ENSG00000164733	371605655653957	156077621120622	0.371262533980291	420396907404902	2.62275e+09	0.000379616225311206	UP
ENSG00000109861	118113641950607	116256475188886	0.166999017068084	696150655434631	336.653	69096.6	UP
ENSG00000117984	311348878298748	125910013924326	0.371006122210741	339374491110974	0.000689438799049788	0.00518892321256588	UP
ENSG00000196188	993524768624025	293997057174281	0.757639593532	388043417588185	0.000104270162354881	0.00115629976322684	UP
ENSG00000100448	101477427156205	350822846408597	113591581401319	308845815931675	0.00201198022918866	0.0120699532675813	UP
ENSG00000103811	528648818211947	0.727040369545707	0.327942157186989	221697745657981	0.026624632070059	0.0829204958997859	UP
ENSG00000280913	8707250245862	-149962413319663	0.700367551494942	-214119590491544	0.0322582431486787	0.0951297148089641	DOWN
ENSG00000256043	110245632442037	0.502283551429619	0.236867429094649	212052604002771	0.0339617079043942	0.0988263992941349	NO
ENSG00000163131	544198768031376	175438151382915	0.439798773323935	39890550411721	6.6337e+09	0.000816643330822213	UP
ENSG00000172543	977422474936943	0.96391448284532	0.368208630765077	261784869312396	0.00884860311224683	0.0371392714039546	UP
ENSG00000085733	470844771727704	241118173259502	0.618965004111375	389550575004908	9.7994e+09	0.00110381047758609	UP
ENSG00000142544	246717883620853	-123618985102378	0.583188631869801	-211970841588654	0.0340306428305521	0.0989192143304641	DOWN
ENSG00000107611	699385936845564	-136523962393735	0.415405128176089	-328652568621788	0.00101431522713008	0.00708662201097575	DOWN
ENSG00000107874	353099074525621	0.744453838306543	0.15506062401951	48010501893303	1.57836e+08	3.69711e+09	UP
ENSG00000158290	199043169068898	0.433695343755148	0.200148452189115	216686833703495	0.0302448948748424	0.0909599048361823	NO
ENSG00000119929	230396571970923	0.544719980441866	0.119054437042667	457538579806688	4.75343e+08	9.1488e+09	NO
ENSG00000257923	395387714311438	0.592121309498447	0.272500282624088	21729199830419	0.0297863401895517	0.0899481377648788	NO
ENSG00000006210	266417532779349	-127191286818906	0.487603577774734	-260849781700466	0.00909405917792961	0.0379748680300767	DOWN
ENSG00000168329	768622850369293	203275348565398	0.63810002679164	318563454051967	0.00144436927299021	0.00932139345249353	UP
ENSG00000163739	164983731353033	396188632689493	100928870074149	392542423588442	8.6577e+09	0.00100207182353978	UP
ENSG00000161921	322978861776459	157216746062343	0.444623835549503	353594957112548	0.000406312247084982	0.00343305550945408	UP
ENSG00000163735	116512255020102	168387045867303	0.785434411029464	214387151241056	0.0320431833535187	0.0947235386319123	UP
ENSG00000169429	398942977950572	-173878880410896	0.602510217227866	-288590758196447	0.00390286744479442	0.0199444491464596	DOWN
ENSG00000163464	302847351060906	836015061801935	102298248895748	817233013102617	0.0302489	19.4214	UP
ENSG00000180871	582143424446617	741017477053811	0.853548480403352	868160970427405	0.000390206	0.407115	UP
ENSG00000186810	130481503648586	118152177807871	0.24627467318922	479757728546821	1.60596e+08	3.74077e+09	UP
ENSG00000121966	520159162092677	-0.861515207433219	0.237297021148753	-363053528132225	0.00028283403767994	0.00257720680622478	DOWN
ENSG00000172215	79889696850238	209810659278244	0.279731545378789	750042899145093	6.36093	2308.37	UP
ENSG00000185753	37452105838944	0.270883913299387	0.123677816802717	219023847850973	0.0285069459842067	0.0871248538318729	NO
ENSG00000018610	150324977952557	-0.48931516454068	0.178697550686057	-273823095315015	0.0061770679784839	0.0282251427338024	NO
ENSG00000204165	424897300669537	-0.766068303400372	0.318769464416646	-240320478877201	0.0162520832188912	0.0583208340350932	DOWN
ENSG00000162144	607242877066614	-0.799125767185702	0.218570252039591	-365615064140087	0.000256030934721099	0.00238239115771695	DOWN
ENSG00000114395	347311819732029	106398531585417	0.160351032049991	663535059457839	3237.32	445398	UP
ENSG00000103018	217803906471221	0.889660841776835	0.128881439543979	690293998053343	509.372	10043	UP
ENSG00000182224	547295666545859	-0.979741891311178	0.282629650276804	-346652196735774	0.000527238650021091	0.00425461031148183	DOWN
ENSG00000159348	342783934551558	0.800017222041273	0.201079202618136	397861743842581	6.93172e+09	0.000842982979227359	UP
ENSG00000100243	678637685590904	127258792679404	0.269409064413437	472362698547186	2.31675e+08	5.10215e+08	UP
ENSG00000065615	586723556706768	0.529560803345014	0.196161949331371	269961022078977	0.00694207560958022	0.0309000996038222	NO
ENSG00000215883	162436950000847	-103337199586414	0.276790791726133	-373340453061961	0.00018890881830198	0.00187560539662235	DOWN
ENSG00000051523	332581848795367	0.562221570049265	0.19251546405924	292039692913324	0.00349585814512481	0.0183494021939117	NO
ENSG00000165168	648975000410622	151161765173986	0.584918958166056	258431981155024	0.00975712731159654	0.0399535584822087	UP
ENSG00000178927	191282772971522	131752167087368	0.249918073572693	527181428713461	1.35082e+07	5.01847e+08	UP
ENSG00000179091	524433513309449	0.731519221298387	0.311095523915779	235142959336318	0.0187014284766342	0.064564148497852	UP
ENSG00000172115	467714937644623	-0.517178540700732	0.240551663417388	-214996867347935	0.0315576927960183	0.0936855705214343	NO
ENSG00000273749	992113844725385	425786567172451	0.761989882327222	558782441929596	2.29932e+06	1.16079e+08	UP
ENSG00000055163	233115230646143	0.326555999757072	0.0906348411169881	360298529497686	0.000314583331783531	0.00280525877060527	NO
ENSG00000187954	244304167025996	-0.301990500070454	0.13652801160576	-221193069845979	0.0269714537368195	0.0836572775387043	NO
ENSG00000183035	33372405609249	-265122352208906	102455542873837	-258768188398919	0.0096624168946293	0.0397205773144971	DOWN
ENSG00000083799	994131629469023	0.395821172500727	0.113997051506665	347220535329008	0.000516201312489723	0.00418306824101704	NO
ENSG00000148795	210629747030613	-176893529188315	0.480432538624537	-36819639588683	0.000231444135442871	0.00220104867128351	DOWN
ENSG00000140505	514688824739446	-124769481510566	0.483883016447464	-257850507807837	0.00992288412761611	0.0404738586993822	DOWN
ENSG00000138061	314447849162615	370383062637442	0.737851272739252	501975230404368	5.17381e+07	1.45401e+09	UP
ENSG00000232973	759173852288755	-0.866950586894048	0.268770893850162	-322561187513618	0.00125703696601734	0.008398133839134	DOWN
ENSG00000187553	169105913914285	-187350523620869	0.816624215435477	-22942072997549	0.0217785942141474	0.0718398101860427	DOWN
ENSG00000135929	231603093907559	32469666197323	0.737721454953653	440134497638582	1.07582e+09	0.000180553033003276	UP
ENSG00000197446	795340855166691	-107988592369355	0.506618489708175	-21315564781609	0.0330433248187692	0.0968404556954565	DOWN
ENSG00000233622	121936595754299	-0.782990860831059	0.338072754101179	-231604248296426	0.0205559492307385	0.0691550408085035	DOWN
ENSG00000146233	20509293988941	-368941613476751	152933699268148	-241242849183857	0.0158466455946741	0.0572459841810429	DOWN
ENSG00000021461	184681387619005	-122189104531611	0.532925622522687	-229279845756355	0.0218596108713197	0.0720406233505981	DOWN
ENSG00000106258	278077783456755	-0.645853460512498	0.161214107557256	-400618451014356	6.17075e+09	0.000766826109370956	DOWN
ENSG00000036530	56281834616872	-0.617275837134927	0.287590504178048	-214637071866868	0.0318434135446192	0.0943396918075325	DOWN
ENSG00000187048	393898820309636	-128306195667244	0.499270417123908	-256987378515962	0.0101735573247106	0.0412665825511036	DOWN
ENSG00000186204	142241001429484	192317811501478	0.565155838841016	340291647514199	0.000666706586370228	0.00505582462831935	UP
ENSG00000171954	744348291501892	163040092506062	0.497070356982483	328002042800971	0.00103799570504346	0.00720868253420551	UP
ENSG00000186529	229022706207032	193765941186108	0.461435558378834	419919829904023	2.67862e+09	0.000385918075497692	UP
ENSG00000265787	143464753665258	-0.956175534089261	0.370415285203231	-258136090027886	0.00984116414788927	0.0402191529726044	DOWN
ENSG00000186526	7315805011987	-100878996489236	0.439918343575066	-229313003111958	0.0218405198940833	0.072006138004983	DOWN
ENSG00000145476	251192605496887	-0.694414178798154	0.176248348811043	-393997551456576	8.14899e+09	0.000957535310969114	DOWN
ENSG00000001630	147547351705121	-0.514442795741102	0.144884171604976	-355071772190355	0.000384182224993106	0.00328437108700149	NO
ENSG00000167910	130651519165615	-278379175594108	0.898785391863155	-30972819330879	0.00195304029874977	0.0118040379147223	DOWN
ENSG00000197872	403838582863919	207893212784549	0.617415516959578	336715238075494	0.000759487097380791	0.00560659107264594	UP
ENSG00000153310	132046884199659	109540392497907	0.267700050118691	409190780686592	4.27839e+08	0.000568634945124491	UP
ENSG00000173198	98287157971156	-0.941570848225957	0.316257033288077	-297723291221886	0.00290862951180422	0.0159859708023656	DOWN
ENSG00000120306	162061799591597	182687960854504	0.379344553327781	481588464238862	1.46549e+08	3.48159e+09	UP
ENSG00000108669	134680212500138	-0.395652766853219	0.0888683456345723	-445212256431719	8.50256e+08	0.00014877995978844	NO
ENSG00000105443	276606068832528	0.575083282149675	0.152748340971458	376490689517297	0.000166611151602261	0.00169384621848177	NO
ENSG00000100055	135988946730098	118514539899831	0.277089984520886	427711380852519	1.89332e+09	0.000288199015602807	UP
ENSG00000222041	312395905394189	186486808975987	0.304740649658795	611952521545084	93854.6	7.78185e+06	UP
ENSG00000162384	162400958045698	0.394031526511971	0.121218005949144	32506022799722	0.00115160836541658	0.00780202204275733	NO
ENSG00000180902	41333524625148	-137888752543178	0.348964681434843	-395136699726227	7.77061e+09	0.00092224940416336	DOWN
ENSG00000146122	226404822222056	-107048767726289	0.326934162283464	-327432186892337	0.00105915893178297	0.00730012101619749	DOWN
ENSG00000153071	136751667475243	161229880681129	0.442641695289439	364244675539891	0.000270058849435128	0.00249162623060265	UP
ENSG00000197380	159956148140257	-113855307755281	0.411641368047137	-2765885952994	0.00567683844111175	0.0265597971908517	DOWN
ENSG00000245598	351387685787875	-149526959275626	0.656710021527521	-227690996595153	0.0227916026411304	0.0742327952827659	DOWN
ENSG00000173402	75882615510188	-0.651974453023934	0.298640514361464	-218314134108009	0.0290254029391989	0.088256962914091	DOWN
ENSG00000164535	200210280548278	-0.38325774861421	0.139903094123525	-273945155405798	0.00615417839565907	0.0281592276164166	NO
ENSG00000178149	275911374610151	0.346256906546734	0.128162876111079	270169425853578	0.00689871675061199	0.0307756756521155	NO
ENSG00000226950	223666527468401	-0.65797776554119	0.173521662422734	-379190561198188	0.000149495736246044	0.00155005102923434	DOWN
ENSG00000179284	856653287440998	-156034128356658	0.59674425608705	-261475710515924	0.00892909292988214	0.0374236227956629	DOWN
ENSG00000110887	1504855940471	-214363779566025	0.940788420541781	-227855461318898	0.0226935545462108	0.074009716832133	DOWN
ENSG00000112977	537682508160094	0.7180506472909	0.245628796599073	292331622852404	0.00346324591673593	0.0182434476924552	UP
ENSG00000196730	124136671753028	137051378491608	0.494752101068736	277010200048786	0.00560387404417973	0.0262871873484939	UP
ENSG00000167657	364618695795407	-14674011128917	0.414685955643418	-353858406083444	0.0004022791745696	0.00340997648314922	DOWN
ENSG00000070190	568579313766137	198080718510777	0.412157490079567	480594732058704	1.5402e+08	3.61789e+09	UP
ENSG00000231890	105642066340218	-0.875062621974396	0.315672234146814	-277206078747939	0.00557026334824098	0.0261786644422445	DOWN
ENSG00000206279	941286211673367	199762475592163	0.712088315582164	280530478061346	0.00502690219533905	0.0242018132996135	UP
ENSG00000204209	116503232907437	213147497447862	0.722329020553239	295083668775498	0.00316914433787985	0.0170418677225461	UP
ENSG00000231617	11365655537371	225222646731718	0.753768679163632	298795443426518	0.00280851422782907	0.0155862580374202	UP
ENSG00000183283	428556990257185	0.632047927031059	0.168711063770306	374633360080978	0.00017943793344255	0.00179635676699497	UP
ENSG00000161692	757891042019225	-111854038626759	0.45683387173399	-244846202410952	0.0143467552970841	0.0531459952932158	DOWN
ENSG00000136279	192749995604361	139004790527053	0.244624244458884	568237996338162	1.32833e+06	7.37504e+07	UP
ENSG00000137992	178349384211131	-0.493228267832776	0.198697693287302	-248230495116823	0.0130535509621331	0.0495995320321414	NO
ENSG00000145041	28168543167798	-0.361069585655084	0.168069680337734	-214833267326693	0.0316873370756648	0.0939996351587071	NO
ENSG00000198876	331909300663857	588379507295293	0.633040324969425	929450280001848	1.47896e-06	0.0028487	UP
ENSG00000163257	258208515636811	-0.636873395615561	0.272443780250725	-233763235493744	0.0194063280245414	0.0663211683743196	DOWN
ENSG00000143164	189815869514019	103931839837003	0.254435747143512	408479708546541	4.41154e+08	0.000580958360606835	UP
ENSG00000136485	583345205803285	125322303347876	0.226051671254801	554396712274759	2.95694e+06	1.40497e+08	UP
ENSG00000164465	456684691481226	-0.571445818693703	0.264948832318437	-215681576587171	0.0310200221991368	0.0925654755376984	NO
ENSG00000057019	693397950964592	-131326541289023	0.358551945520875	-366269219647498	0.000249578365531967	0.00233275187492365	DOWN
ENSG00000166341	585529780218059	-129370606519191	0.40959074414782	-315853344753564	0.00158565112607051	0.0100430434477402	DOWN
ENSG00000156136	198002066987688	0.822735615164318	0.222755177960023	369345225865848	0.000221230059425325	0.00212489477867669	UP
ENSG00000198924	274881982127511	0.802364862662267	0.360770669908136	22240301931046	0.0261464128935263	0.081882576422925	UP
ENSG00000152457	263335269483124	0.633036480639823	0.150660421490794	420174372523246	2.64867e+09	0.000382925327671067	UP
ENSG00000151065	138378452765152	0.837395487454346	0.235995844494441	3548348443373	0.000387655019413251	0.0033072850719277	UP
ENSG00000172795	706465406880167	137560371024604	0.206123414143924	667368972107912	2494.51	353166	UP
ENSG00000110063	895099364269995	0.80633752809541	0.261520453559207	308326754990449	0.00204740990702078	0.0122360192000512	UP
ENSG00000080166	408823203025886	-179194356190607	0.755859758792039	-237073549830173	0.0177527304189104	0.0621283535554881	DOWN
ENSG00000204843	764936733910855	0.555952514696675	0.139590263200832	398274565824703	6.81236e+09	0.000833732249619457	NO
ENSG00000175203	641082541913561	0.690805663518508	0.124291849881717	555793211039915	2.7299e+06	1.32731e+08	UP
ENSG00000132912	270489682388484	-0.313654833258183	0.121332231019875	-258509079262545	0.00973533577061286	0.0398945902638807	NO
ENSG00000104671	106345634597006	-0.93771781430673	0.285054996549287	-32896031490702	0.00100328775639659	0.00701937005313515	DOWN
ENSG00000179958	139112424496844	0.654465132952417	0.149537838057451	437658549470921	1.20553e+09	0.00019734175824813	UP
ENSG00000137692	866569950334978	0.435907129144487	0.18432864391247	236483663033663	0.0180380259641953	0.0628282334321117	NO
ENSG00000264569	394424433238501	-136139591777314	0.642961197712724	-211738425680458	0.034227249220656	0.0992990754820099	DOWN
ENSG00000233076	821959116877735	415245294609777	0.975979353269791	425465244954819	2.09374e+09	0.000314500552342054	UP
ENSG00000167986	770751854402587	0.278094908209349	0.114157661105467	243605996756035	0.0148482227304864	0.0545400465265335	NO
ENSG00000085788	237224200009278	-0.609544902741038	0.174622796383777	-349063762214305	0.000481869361969529	0.00394959372298429	DOWN
ENSG00000175197	304185488951394	-0.745234542732722	0.258251798911123	-288568964814527	0.00390557077189418	0.0199513468651543	DOWN
ENSG00000168209	938982754125256	-140689734198432	0.339857244824648	-413967147503422	3.47804e+09	0.000479834751070048	DOWN
ENSG00000244038	134635028485394	0.530527592114517	0.144553570812107	367011059729618	0.000242445547681822	0.00228312768482618	NO
ENSG00000178105	184161962690917	-0.42435815333412	0.12995606659489	-32653970257269	0.00109310742424129	0.00747852729590213	NO
ENSG00000233614	183236572318254	249464025696968	0.731267138320492	341139390277969	0.000646316485908336	0.0049399959596691	UP
ENSG00000223972	431680141083405	250414132167338	0.714099736755332	350671088754562	0.000453681780418719	0.00375047599263279	UP
ENSG00000088205	543480516915277	-0.511159364384567	0.13987827555115	-365431559954891	0.000257868916971716	0.00239415561029729	NO
ENSG00000259165	442674774956965	-128644033804913	0.586354785412237	-21939623757734	0.0282381144933853	0.0865461917887842	DOWN
ENSG00000217414	0.630606348168358	-244285273223052	11325828811987	-215688650498149	0.0310145086759413	0.0925629674905328	DOWN
ENSG00000157349	341118926543068	0.473919023837985	0.116296652268929	407508741302439	4.59971e+09	0.000600749676093414	NO
ENSG00000276662	15534270287587	-195719394272571	0.80385988664463	-24347451281531	0.0149022822704407	0.054690480441424	DOWN
ENSG00000165732	446175704113722	-0.44751256783703	0.148021067907307	-302330319706427	0.0025003159794064	0.014248500711046	NO
ENSG00000174243	478794295441163	0.486023434138935	0.151505424889854	320796060267994	0.00133679809612446	0.00880629836800667	NO
ENSG00000109832	401063569072891	-123117008297821	0.48234836844985	-255244997911963	0.0106968268055232	0.0428190828338854	DOWN
ENSG00000124228	616428146486416	-0.357094620116061	0.140415846636653	-254312193865196	0.0109866879964421	0.0437024094409708	NO
ENSG00000182810	166266942696891	0.82477733328162	0.219676756929056	375450432176573	0.000173684848473649	0.00175083277205321	UP
ENSG00000125485	46657815225232	-0.487991891474174	0.201481884334968	-242201373629639	0.0154347671003182	0.0561590479790711	NO
ENSG00000145833	404012961369514	0.23501283250193	0.0962634945252934	24413494820737	0.0146324866537498	0.0538978325698582	NO
ENSG00000105671	214471901893542	0.221885698475816	0.101890336195199	217769129793363	0.0294290272150127	0.0891535718254814	NO
ENSG00000185163	194482727440445	-0.84030613809753	0.258560893930568	-324993515192278	0.00115431327224477	0.00781611799270123	DOWN
ENSG00000123064	24306922766471	-0.501826714943678	0.192606069801015	-260545638806775	0.00917519534383661	0.0382210765945215	NO
ENSG00000136271	419832835910066	0.336012259333455	0.146391313325233	22953018980501	0.0217158289220567	0.071708341844692	NO
ENSG00000107201	368662444290324	0.933674482964719	0.307555692770014	303578995581431	0.00239906426793943	0.0138161382863853	UP
ENSG00000260088	443224110155584	-160291289904501	0.380304184527323	-421481793853323	2.4998e+09	0.000365411168183637	DOWN
ENSG00000110367	118719460455158	-0.823457119640135	0.278516375332898	-295658421755594	0.0031106726890172	0.0168396987918407	DOWN
ENSG00000181381	486325761013481	0.770546897737961	0.304584907550435	252982626071309	0.0114119019806537	0.0449369437954975	UP
ENSG00000282712	505535520623222	-0.745082933719334	0.270581802918467	-275363282261759	0.00589378495030095	0.0272892705539083	DOWN
ENSG00000104325	468112141026774	100908769409898	0.195599782781619	515894077053039	2.48351e+07	8.07624e+08	UP
ENSG00000158796	368573315718007	0.888245481869565	0.197483267286189	449782654538694	6.86517e+08	0.00012471061706595	UP
ENSG00000140995	512796526802231	174722785706163	0.332699554239846	525166876479202	1.50727e+07	541494	UP
ENSG00000240247	427818939473412	120874788165652	164244119758259	735945909927007	18.4657	5927.96	UP
ENSG00000239839	272835027444925	743378981293631	140589667899963	528757904046393	1.23946e+07	4.68822e+08	UP
ENSG00000164821	150147538261184	429456485983953	12962762321027	331300131367315	0.000923005463658724	0.00656243691473094	UP
ENSG00000255157	0.747538457835908	-261063053801909	101426471371769	-257391438616657	0.010055515194448	0.0408750163098991	DOWN
ENSG00000143753	455422483720725	0.517416076832134	0.163881935815337	315724899305048	0.00159265287641187	0.0100808968719295	NO
ENSG00000124795	488388128540833	0.855370082817152	0.129292182866569	661579117818673	36.957	502936	UP
ENSG00000081791	343272838391715	0.361496709840368	0.10681674003419	338427019701836	0.000713677331582927	0.00533128889702759	NO
ENSG00000119979	418575966798718	106484542982265	0.150836738407177	705958933524638	166.995	38363	UP
ENSG00000213047	983908056293158	0.696321951110816	0.190515172258466	365494224347726	0.000257239882327468	0.00239097500129169	UP
ENSG00000205744	793969752036664	0.457491811698788	0.125758527249559	363785917109962	0.000274913666689234	0.00252617916106364	NO
ENSG00000146966	662662213128475	-101443614263339	0.369239726208151	-274736457274242	0.00600763136725166	0.0276324558111649	DOWN
ENSG00000166444	213456197648483	-107330849926122	0.499045108346047	-215072441611223	0.0314979580125878	0.093570870641262	DOWN
ENSG00000175984	555401886070634	-0.90417902619561	0.334440846550529	-270355441185322	0.00686022151051904	0.030658329755252	DOWN
ENSG00000105339	37584174921811	0.89427556955633	0.370001653454185	24169501979457	0.0156511583553185	0.056686682624621	UP
ENSG00000174485	356986832616524	-0.495922935997466	0.165172779342044	-300244954388334	0.00267816365225467	0.0150594678672503	NO
ENSG00000174839	157442032032761	-0.735640033479579	0.189459306144795	-388283926743278	0.000103243817848008	0.00114707334240026	DOWN
ENSG00000166153	27866598774839	-132705816476942	0.419815409032786	-316105158652189	0.00157200655039953	0.00997037589209835	DOWN
ENSG00000023697	12447062195771	106840673789656	0.243406196180197	438939827606361	1.13665e+09	0.000188612649635261	UP
ENSG00000136986	458720908993582	0.397763401093368	0.160471614442354	247871502056993	0.0131856609304063	0.0498970756683352	NO
ENSG00000072849	30416241457486	0.322838686909214	0.143469514333702	225022499315296	0.0244346665160436	0.0779863187895278	NO
ENSG00000169598	158210088951617	-0.62622810570441	0.228792938905885	-273709542217128	0.0061984310708024	0.028291781628307	DOWN
ENSG00000185000	113475210391997	0.569363077662283	0.238559379736386	238667235927358	0.0170016357076023	0.0602321672493439	NO
ENSG00000062282	620117192938242	447096026428283	0.660388377430223	677019829101283	1286.06	213824	UP
ENSG00000070413	55795785721812	0.881718564588444	0.173233726664271	508976272442157	3.58512e+07	1.08551e+08	UP
ENSG00000183628	231335236462108	-118274848938688	0.443910944116618	-266438236106242	0.00771298381457599	0.033431385618311	DOWN
ENSG00000128185	39688277543631	0.393041319543575	0.134584751384498	292040008619317	0.00349582272637282	0.0183494021939117	NO
ENSG00000133943	508461474861781	0.944320657765964	0.143340461660089	658795602322868	4459.23	584602	UP
ENSG00000114956	32771957312787	0.463607952126799	0.102494404906338	452325131845448	6.08969e+08	0.000112952397507219	NO
ENSG00000117682	136320768369093	0.377148342354642	0.152417914558454	247443578694289	0.0133446807605475	0.0503998199463212	NO
ENSG00000228716	584813552278348	0.803904760590874	0.298073631093326	269700059559839	0.0069967145201539	0.0311130761116416	UP
ENSG00000102967	167268306255591	-0.763857032904654	0.215287485037848	-354807913135483	0.00038805161775987	0.00330954104519998	DOWN
ENSG00000157379	225522985220497	0.461342124536321	0.14037192307549	328656980989153	0.00101415632915454	0.00708662201097575	NO
ENSG00000102796	180250054215735	106842575505651	0.225363148154899	474090712613823	2.12763e+08	4.74408e+09	UP
ENSG00000167536	964676050716549	182803998494911	0.46009335048423	397319366390575	7.09153e+09	0.000858665486107384	UP
ENSG00000157326	117960537012977	0.303600321234441	0.13321536828611	227901874341098	0.0226659511315108	0.0739582246980754	NO
ENSG00000100612	109214991008202	157291302605961	0.271062725538968	580276400206671	652306	4.10395e+07	UP
ENSG00000109016	144400839319169	103144713295612	0.254342272804727	405535077430099	5.00591e+09	0.000643001188660588	UP
ENSG00000073737	145940875740187	396797909858781	0.691842467284898	57353794920395	972942	5.72686e+07	UP
ENSG00000169084	15822922650689	0.419171951156305	0.19132974701611	219083523442391	0.028463717872405	0.0870458592482928	NO
ENSG00000181192	264408952278604	0.662400219822417	0.19987008239431	331415393383194	0.000919208871385565	0.00654263505954933	UP
ENSG00000233561	155977178346904	234007077922237	16921762592366	138287649791167	1.7093e-29	8.56017e-26	UP
ENSG00000134815	124350990853687	0.915334202074536	0.347861713017956	263131631858344	0.00850548303929552	0.0360002189492833	UP
ENSG00000101452	115729477183757	-0.357764104114771	0.162329231364502	-220394134258808	0.0275284695539029	0.0849535220150023	NO
ENSG00000174953	196555029133352	-0.451382848694074	0.198003712316245	-22796686153699	0.0226273500507908	0.0739189622011482	NO
ENSG00000281763	169998293330567	-0.832347596549595	0.287889960440262	-289120049645604	0.00383773197071031	0.0196718134179296	DOWN
ENSG00000150990	1110890853462	-0.840013791511912	0.319474498914608	-262936101117867	0.00855454929512608	0.0361773204441745	DOWN
ENSG00000140829	438735593532095	0.440841188098946	0.105588080138784	417510373822035	2.9785e+09	0.000420890030956921	NO
ENSG00000131504	869419040735969	102614546644955	0.172870253269525	59359285188856	292187	2.00974e+07	UP
ENSG00000100697	403688304706431	132010387926936	0.281735220564414	468561891773676	2.79115e+08	5.97301e+09	UP
ENSG00000235706	127174836502259	-0.781968669174762	0.333748237955612	-234298965580985	0.0191299134669716	0.0656631985213119	DOWN
ENSG00000197406	145383267973843	-237980571722029	0.817777033108366	-29100911628377	0.00361323347635181	0.018813758837149	DOWN
ENSG00000154511	110752385013886	-0.523796072514332	0.174233205804932	-30062930317701	0.00264454013611602	0.0149243373920093	NO
ENSG00000181744	926377485727665	0.82310798837919	0.289418324604525	284400785438837	0.00445499496973059	0.0220635035684442	UP
ENSG00000147113	172295279021502	-131160296180498	0.348544162389941	-376308974108595	0.000167826943530652	0.00170315617427269	DOWN
ENSG00000165023	950580770624056	-158374073028153	0.453205259932637	-349453298604022	0.000474891922196366	0.0039017171226049	DOWN
ENSG00000166938	263135304003066	-0.647908507327649	0.151859994374198	-426648578513139	1.98576e+09	0.000299719503992007	DOWN
ENSG00000144535	207126850862707	-0.770271312726656	0.282460289057453	-272700745048796	0.00639115959765312	0.0289707886178918	DOWN
ENSG00000140323	162399490529982	-123516239430374	0.437813546133765	-282120643641841	0.00478434041137701	0.0233119057989648	DOWN
ENSG00000150768	906168348028255	0.467911107503643	0.205852960511115	227303559949714	0.0230240347344482	0.0747758534047448	NO
ENSG00000186047	164505762650316	126826596703972	0.41432786600868	306102019943102	0.0022058421257467	0.0129688393586986	UP
ENSG00000132535	151865092161978	-215343212313518	0.480899639791663	-447792417575545	7.53724e+08	0.00013480885175678	DOWN
ENSG00000151208	44973508257883	-119839124519631	0.362326209440009	-330749256877793	0.000941352093938959	0.00666802162156479	DOWN
ENSG00000116544	239840008341181	-15377269713807	0.641031930993642	-239883053718888	0.0164475245532998	0.0588603708467382	DOWN
ENSG00000080845	197893737961911	0.55063925981173	0.166860314562616	330000132898646	0.000966843706236016	0.00681965250821122	NO
ENSG00000232907	173403424452508	-120202862755772	0.486335507938103	-247160367264548	0.0134508544017453	0.0507319467118095	DOWN
ENSG00000126787	176758859985618	14880395419219	0.579177959488967	256922681110804	0.0101925721806597	0.0413181167886867	UP
ENSG00000171462	158226160209333	-108539535539189	0.355868001474867	-304999424194801	0.00228845753604713	0.0133324748028432	DOWN
ENSG00000119689	198388991254627	-113706686182794	0.418792520948324	-271510785162337	0.00662541899355873	0.029795346910688	DOWN
ENSG00000064195	0.902048097251699	-255206400810479	100595178470749	-253696454134419	0.01118182792459	0.044281665543529	DOWN
ENSG00000267395	114919251286909	-291246495935003	104114132995259	-279737714329585	0.00515193564687611	0.0246898504493355	DOWN
ENSG00000105341	256948707529953	0.512107721914263	0.122186575839345	419119464144407	2.77489e+09	0.000395916603155589	NO
ENSG00000178028	387900286949166	0.31593140194642	0.113038481954128	279490131577162	0.00519155600442495	0.0248132396164919	NO
ENSG00000187908	266725337109711	-18577476157853	0.742033476870238	-250359003157236	0.0122940397060223	0.0474114277383535	DOWN
ENSG00000176584	185243360101148	-118654017423129	0.380425177217649	-311898435037712	0.00181475599839909	0.0111622427413199	DOWN
ENSG00000100206	434787954168607	-10574007233644	0.325391765327511	-324962348785968	0.00115557894241274	0.00782045857243651	DOWN
ENSG00000161249	212059261558275	-128466046788234	0.470209570954098	-27321019120807	0.00629316714027128	0.0286302516701295	DOWN
ENSG00000135164	535348081138884	-0.536446798326904	0.172893622476964	-310275642699534	0.00191727367881708	0.0116354565403865	NO
ENSG00000158856	909209513436326	434220902504816	0.649963315924157	668069861585056	2378.06	344200	UP
ENSG00000185800	942893717419542	-0.872011457882882	0.266763796933225	-326885232519449	0.00107984644214787	0.00740601339670851	DOWN
ENSG00000172869	164002624886968	-0.590938429116077	0.159422399159348	-370674655652005	0.000209938846820361	0.00203337760264697	NO
ENSG00000154099	840669476915871	-113933175613787	0.373322478473401	-305187022436168	0.0022742040163124	0.0132741418574505	DOWN
ENSG00000256061	141704155006711	-117172084478422	0.488761941647489	-239732422871277	0.0165153026271418	0.0590607223341375	DOWN
ENSG00000114841	279765482809314	-0.507034311849623	0.216374901537549	-234331388828678	0.0191132954189748	0.0656241488127147	NO
ENSG00000185842	54692773297645	-0.914096608384396	0.394243960352403	-231860649828931	0.0204163824443727	0.0687686597265394	DOWN
ENSG00000187775	860553686910759	-0.641311679614829	0.296458877138315	-216323992658051	0.0305227308475494	0.0915657954982646	DOWN
ENSG00000124721	238647676904702	161627440078708	0.62814535070659	257308980949865	0.0100795048425384	0.0409525882292975	UP
ENSG00000007174	201624188308457	-112658551192211	0.519777754855603	-216743695050028	0.030201552348444	0.090873212065013	DOWN
ENSG00000086061	129920026763138	-0.47345077809899	0.218443317770271	-216738503576887	0.0302055073303776	0.0908741924249255	NO
ENSG00000236917	173175421309576	-272643150522399	0.919812339241159	-296411712357901	0.00303552727203648	0.0165274196329188	DOWN
ENSG00000069345	410569064390676	0.451485808659534	0.120768915749906	373842727539668	0.000185175041451744	0.00184438466107863	NO
ENSG00000276726	34043716078835	-0.427533463967153	0.113065677480654	-37812842366801	0.000156021412385984	0.00160245125764768	NO
ENSG00000132002	267354598900262	-0.912802202207677	0.314565572984693	-290178671984583	0.00371041060912138	0.0192079143378952	DOWN
ENSG00000148719	331707092284648	102809787780977	0.200807709752615	511981277549722	3.05839e+07	9.6088e+08	UP
ENSG00000281491	0.728445713019453	-235993612748132	0.996340731190629	-236860348433331	0.0178553845215049	0.0623916869129895	DOWN
ENSG00000172404	101860866975881	-138169708162176	0.613271642072616	-225299359506037	0.0242595528145622	0.0776504157582304	DOWN
ENSG00000128590	271307272260434	-0.583869890250437	0.198228689691236	-294543585572745	0.00322500009247705	0.0172772790576862	NO
ENSG00000138246	19424813581955	0.473784043860746	0.205307079673394	230768488166336	0.0210166695556794	0.07025476321241	NO
ENSG00000135392	157239852474352	-0.587830136288772	0.173511563818299	-338784414913318	0.000704442799681447	0.00527805137762521	NO
ENSG00000170464	964289272296059	-0.750546075003022	0.28341997453363	-264817635467667	0.00809272962865252	0.0346159805093029	DOWN
ENSG00000105821	253860529000779	-0.416116864228836	0.177327068078417	-234660657697685	0.0189452471632887	0.0652081084493124	NO
ENSG00000178401	368937856770495	-133877193918014	0.560091522507317	-239027352741738	0.0168358289092407	0.059797043388282	DOWN
ENSG00000059769	114328016085554	-0.772462316819314	0.304627205546078	-253576273804761	0.0112202724834125	0.0443847745631357	DOWN
ENSG00000244115	448277462360614	309358503620961	0.494563063680067	625518819215915	39703.7	3.78015e+06	UP
ENSG00000224165	917005206845674	-115618894530148	0.394643276840927	-292970642894676	0.0033928237451315	0.0179687619666017	DOWN
ENSG00000102580	798129697911793	150338021434986	0.316167920421401	475500554371897	1.98441e+08	4.49273e+09	UP
ENSG00000110011	268287514125569	0.39722661816087	0.162369313350582	244643898507591	0.0144275215037714	0.0533705330853059	NO
ENSG00000101152	340470178898088	12617981640882	0.274021929915922	46047342432606	4.12993e+08	8.16207e+09	UP
ENSG00000147570	244471513122651	-123546257337252	0.49090172065328	-251672080458059	0.0118452652411911	0.046142725830651	DOWN
ENSG00000168259	639498997290019	-0.741682599569905	0.254652062843031	-291253324748082	0.00358510033067899	0.0187061705105651	DOWN
ENSG00000126698	616324109820328	0.579338193528459	0.118983682422252	486905583803073	1.12133e+07	2.77177e+09	NO
ENSG00000213551	310096865986196	0.532107946058233	0.126885563124055	41936051112292	2.74556e+09	0.000392514361089121	NO
ENSG00000119661	137648944018249	-0.835090875244498	0.372439122936228	-224222114116483	0.0249470834487284	0.0791328818794221	DOWN
ENSG00000013563	106953951963218	0.595877577209694	0.199468210566316	29873310414623	0.00281424804242898	0.0156111588352729	NO
ENSG00000079805	591174573679925	-0.263135888122501	0.111748124024331	-235472309195282	0.0185365131384069	0.0641451477315796	NO
ENSG00000197959	743064709290942	102265742854883	0.349048073327612	292984693712654	0.00339129005197657	0.0179644389467936	UP
ENSG00000112667	159550474979708	0.626514590600205	0.280320042662807	223499748590517	0.025417513797763	0.0800974761510176	UP
ENSG00000107447	234834848111112	-205976584909527	0.927367301843756	-222108957799151	0.026344894792123	0.0823051984522469	DOWN
ENSG00000101457	13386152594587	240923072395361	0.465923342864365	517087362299202	2.33002e+07	7.70312e+07	UP
ENSG00000067334	936497013657078	-0.735808552300616	0.188985089927354	-389347409673145	9.88188e+09	0.00111110090533523	DOWN
ENSG00000149927	334188515545499	-108887395774306	0.39993236177478	-272264528159454	0.0064761551597005	0.029255443838878	DOWN
ENSG00000272636	137047673944881	-133222598419896	0.598723526774249	-222511046355004	0.0260738234890203	0.0817035205426502	DOWN
ENSG00000272670	137047673944881	-133222598419896	0.598723526774249	-222511046355004	0.0260738234890203	0.0817035205426502	DOWN
ENSG00000135905	637867555361225	-0.84656051107716	0.166615361238161	-508092714132812	3.75597e+07	1.12499e+09	DOWN
ENSG00000147251	557423396376743	0.461967281156704	0.192891321839932	23949614567941	0.016622112486616	0.0592818254756966	NO
ENSG00000134516	132511633882168	0.566619065238483	0.170341480319479	33263716164482	0.000879845405632399	0.00632902296955911	NO
ENSG00000128512	58815159039856	155905313461702	0.468841374148752	332533180854122	0.000883133655815705	0.00634664927822282	UP
ENSG00000147459	64950661882832	248936920538204	0.494300062621418	50361498887542	4.74989e+07	1.35773e+09	UP
ENSG00000130158	427862175784396	-0.845325813755054	0.342437839411682	-246855258521473	0.0135660718255654	0.0510281566038993	DOWN
ENSG00000116641	121105276744997	-0.918412501730647	0.329651891560914	-278600707364951	0.00533617072467057	0.0253394300498919	DOWN
ENSG00000107099	157353934920565	0.35446069332574	0.131198212162109	270171892958242	0.00689820492445936	0.0307756756521155	NO
ENSG00000129932	110144965353308	-157137439225145	0.530291604255205	-296322698613802	0.0030443198570908	0.0165680872031197	DOWN
ENSG00000115325	245275926042789	199418066002925	0.331531501736851	601505633576897	179824	1.30516e+07	UP
ENSG00000147443	100022662507016	116003456111539	0.156291729908191	742223892330588	11.5157	3896.66	UP
ENSG00000146094	76579997696575	339607917113468	0.639336594353925	531187984721342	1.085e+07	4.21216e+08	UP
ENSG00000206052	360150992257308	-163555210010676	0.503871710385125	-324596929416152	0.00117051463772485	0.00790231505220549	DOWN
ENSG00000175283	717732176758113	123648673833613	0.33498566156315	369116317566038	0.000223230864916923	0.00214164783813018	UP
ENSG00000167130	702762423316428	115322234999488	0.279017646030636	413315202963277	3.57822e+09	0.000491759580284283	UP
ENSG00000104885	958799587505361	-103682747879268	0.337386615218825	-307311384632201	0.00211837654438224	0.0125756635067167	DOWN
ENSG00000172269	201682915365477	0.982359057834084	0.243202374054024	403926590624427	5.36188e+09	0.00068152971800512	UP
ENSG00000167261	804004687209186	208113777915739	0.384335304258222	541490140536021	6.13225e+06	2.57589e+08	UP
ENSG00000263201	0.833188370056842	-274057891101881	107739409040127	-254371073262346	0.010968187423029	0.0436745216250928	DOWN
ENSG00000141096	300939470007457	245471291814598	0.5037691326487	487269417488855	1.10087e+08	2.72658e+09	UP
ENSG00000133884	637917077575863	0.565513616765223	0.14927390746723	378842911236426	0.000151602835564004	0.00156735549237104	NO
ENSG00000108963	367919461748815	-110212641732102	0.223655742897205	-492778053916361	8.3169e+07	2.16257e+09	DOWN
ENSG00000154813	123194424956311	0.385473868602349	0.178716976019649	215689565248669	0.0310137957656809	0.0925629674905328	NO
ENSG00000117543	183148568867	-0.657113309518312	0.222443056392392	-295407427040185	0.00313608521458512	0.0169167543673441	DOWN
ENSG00000136908	520635353597984	194440497765593	0.349637408550647	556120406485129	2.6792e+06	1.3052e+08	UP
ENSG00000235026	156605536725094	-30231773711685	0.877712882015441	-344438076860231	0.000572369018104347	0.00451121190221368	DOWN
ENSG00000197635	191380145406211	-0.863176948542017	0.27897307383447	-309412280073376	0.00197395763585776	0.0119017334943122	DOWN
ENSG00000230918	18713378440123	-161087998814715	0.735150797818698	-219122388621066	0.0284355948878647	0.0870214403546987	DOWN
ENSG00000074603	45730466335007	0.302509259242326	0.100962231139545	29962616299972	0.00273311827102818	0.0152864153465592	NO
ENSG00000163530	20073487182427	-17757498297758	0.769086104750209	-230890900096622	0.0209486314135949	0.0700809679020617	DOWN
ENSG00000121570	113895691511563	-131214713114794	0.332424122340773	-394720792795788	7.90679e+09	0.000934336875810662	DOWN
ENSG00000173852	439483492472665	0.764265192031639	0.328259486979767	232823489448378	0.0198996342425488	0.0675500189280506	UP
ENSG00000170629	999715376100725	573322165393641	134033293553798	427746084717021	1.89037e+09	0.000287925262528954	UP
ENSG00000232878	821397264055214	-120903246361577	0.482118866852713	-250774766710205	0.0121503399540326	0.0470767187476765	DOWN
ENSG00000092964	313744755976355	0.990001531890281	0.191453278978897	517098237841831	2.32867e+07	7.70312e+07	UP
ENSG00000151640	826038349148708	-150552420993513	0.58850993531626	-2558196760308	0.0105216540470352	0.0423164499418186	DOWN
ENSG00000157851	26491558992428	-119546153234822	0.495036329862701	-241489656462139	0.0157396787046788	0.0569539819024795	DOWN
ENSG00000162490	831352704428798	-0.968744144863452	0.286827709387376	-337744267083732	0.000731632023704646	0.0054378349283361	DOWN
ENSG00000157856	194155819796987	-186722447460711	0.871761143049705	-21418991767343	0.032201596135663	0.0950074192573348	DOWN
ENSG00000184845	0.899537026437163	-256926242235296	1134304279411	-226505574296792	0.0235092590240948	0.0759716295157627	DOWN
ENSG00000134765	16887891710838	-153714381692731	0.612024276436353	-25115732759453	0.0120194329804698	0.0466687241170668	DOWN
ENSG00000134755	69788376330718	127988926695273	0.339926700589553	376519192147293	0.000166421204256923	0.0016926023373653	UP
ENSG00000136982	76692036648792	18644629661219	0.512727252301288	363636408588306	0.000276513433335415	0.00253548245742492	UP
ENSG00000230366	603739368390007	-222704909757085	0.613840402542321	-36280588380093	0.000285560191737352	0.00259449463029873	DOWN
ENSG00000171451	388527251039529	-0.807402749171846	0.240199525762246	-336138361060307	0.000775530337314604	0.00569981791792125	DOWN
ENSG00000134757	135832871471208	-113308156205114	0.291462582233125	-388757127371103	0.000101252261629786	0.00113084595504453	DOWN
ENSG00000149636	75022321184667	0.591224792752054	0.165761111945789	356672796056899	0.000361466377551743	0.00312229645383176	NO
ENSG00000152591	193833267534204	-245856729498762	0.971784978443009	-252994988554642	0.011407881934992	0.0449352467598236	DOWN
ENSG00000151914	918149304337553	-0.923378627326327	0.298291849622228	-309555433209369	0.00196445379008321	0.0118529934707671	DOWN
ENSG00000125868	403450647894065	0.49548703862415	0.112231973207816	441484743128122	1.01081e+09	0.000172064894791679	NO
ENSG00000133059	250218758849583	-0.309118425490846	0.113886532787665	-271426671727007	0.00664226639976149	0.0298657480068285	NO
ENSG00000125821	207881347249513	0.281180706373458	0.117663961480178	238969267085935	0.0168624766119554	0.0598662149955145	NO
ENSG00000233993	149858249612816	-201991502617577	0.847692305836771	-238283987275533	0.0171796652922534	0.0606911426238748	DOWN
ENSG00000129480	730093266274376	-0.580217036185905	0.211678211527615	-274103334489961	0.00612462915894518	0.0280674806259128	NO
ENSG00000104047	796211064892547	-0.36384041661259	0.166487736744743	-21853886882397	0.0288603595551109	0.0879045618854126	NO
ENSG00000169570	413668755064899	-0.961905689021142	0.248078982852755	-387741709499056	0.000105571284372611	0.00116608070608301	DOWN
ENSG00000091073	203970055443888	171846344601205	0.287990220198975	596708959361449	241523	1.7084e+07	UP
ENSG00000163840	546399594124791	0.687321006056319	0.21871836276741	314249337531495	0.00167515503824031	0.0104655394604634	UP
ENSG00000137857	12850761594828	-148315678222916	0.58891378090973	-251846166672826	0.0117868712926737	0.0459796319003815	DOWN
ENSG00000167264	180173893682808	141146758227581	0.294570745607276	479160813938254	1.6545e+08	3.83598e+09	UP
ENSG00000120129	702799368019427	-136793340971781	0.349061632865061	-39188879009416	8.89585e+09	0.00101946003483407	DOWN
ENSG00000144048	246339660402179	0.658891085336967	0.167874352226518	392490619679595	8.67635e+09	0.00100349147942224	UP
ENSG00000275932	224609291493349	-103084723623004	0.410345812094116	-251214269976175	0.0120000553671968	0.0466224028540895	DOWN
ENSG00000276023	225276848697199	-0.914142982377373	0.400333594828912	-228345308558989	0.0224036933282826	0.0733605964352289	DOWN
ENSG00000167065	196369843186946	0.601645003029226	0.149156246613518	40336560934532	5.49157e+09	0.000694840037578402	UP
ENSG00000162999	339732699092446	-0.915860850226179	0.403384931075722	-227043892736354	0.0231809648645109	0.0752003908034555	DOWN
ENSG00000158050	425371347846296	-215688154843752	0.317453462322755	-679432359205022	108.822	186637	DOWN
ENSG00000112679	32855537446958	114468185208557	0.219354444907333	521841192946485	1.80464e+06	6.26742e+08	UP
ENSG00000158716	862765638949683	0.730854112357085	0.147689353319634	494859037520021	7.47529e+07	1.97866e+09	UP
ENSG00000120875	207984980079712	161176726758474	0.740060336888321	217788629824647	0.0294145028469983	0.089147803351348	UP
ENSG00000139318	127760949290547	154261719706331	0.495779543853131	311149827819499	0.00186140559504196	0.0113959892664671	UP
ENSG00000164086	158738211567244	173944050673193	0.330960143713535	52557401239151	1.4743e+07	5.32496e+08	UP
ENSG00000184545	122002513475459	-198418669831072	0.658822466643259	-301171681108611	0.00259774817799834	0.0146933847700652	DOWN
ENSG00000273793	12510222145243	-176615751889076	0.582525678704471	-303189641840111	0.00243022581820898	0.0139502737128903	DOWN
ENSG00000130829	14983257043235	-268696789241119	0.997826143653151	-269282169995457	0.00708501472676999	0.0314164633891129	DOWN
ENSG00000128951	201147995832601	110713178092157	0.234129036714012	472872479407124	2.25934e+08	4.9977e+09	UP
ENSG00000259154	298052320055158	-171248793476213	0.762786494817994	-224504228430361	0.0247654181812475	0.0787161806624063	DOWN
ENSG00000258991	128946814630463	-188999945592062	0.70702523864795	-26731711296967	0.00751379093746013	0.0328574791361487	DOWN
ENSG00000236138	120589606489237	-171984006436956	0.565289117516313	-304240787780588	0.00234693642261685	0.013584671295036	DOWN
ENSG00000282935	341996566503335	-184886640310951	0.624967586831498	-295833966763463	0.0030930109682489	0.0167638516547516	DOWN
ENSG00000283020	274851009506632	364904060857712	0.667218571713225	54690333322219	4.52497e+06	1.99833e+08	UP
ENSG00000259056	108862129300972	-258443611235785	0.998440227485984	-25884735422423	0.00964023524238483	0.0396813795700813	DOWN
ENSG00000244306	457890258297793	-173179482867715	0.571411686663506	-303073050323692	0.00243962892428748	0.0139822175015241	DOWN
ENSG00000004975	813826286723173	-0.499800606207521	0.217735332048059	-229545017570784	0.0217073386617701	0.0716897599697605	NO
ENSG00000204348	988932762535453	-101079403740812	0.433739523839548	-233041717863379	0.0197841127014316	0.0672815675735228	DOWN
ENSG00000170788	197980486640125	-238276112281884	0.777649150662517	-306405674176954	0.00218357490483007	0.012871023308046	DOWN
ENSG00000141627	363520130760398	-0.313405815118958	0.139204150833183	-225141142159282	0.0243594913944302	0.0778736638091264	NO
ENSG00000077380	181062776321582	0.826639643604666	0.188427350648311	438704700119434	1.149e+09	0.000190032707344777	UP
ENSG00000144635	205024705616468	0.770621590014394	0.155551440684119	495412698606444	7.26557e+07	1.93543e+08	UP
ENSG00000126870	641020697170938	-0.606005691215778	0.236926864199883	-255777534245556	0.0105344124132983	0.0423493001204277	DOWN
ENSG00000119333	598230013713224	112620644529019	0.379921695986468	29643120074151	0.00303360534502753	0.0165205475944953	UP
ENSG00000138036	872217624936965	-0.993622236007107	0.444853375433875	-223359491211684	0.0255097390031159	0.0803303496853657	DOWN
ENSG00000088986	308486906167943	0.448474085419117	0.166752551876484	268945860421559	0.00715680228014404	0.0316563026134617	NO
ENSG00000264364	119907798015796	-0.736140145638795	0.312997955296511	-235190081335014	0.0186777546725601	0.0644913095698985	DOWN
ENSG00000125971	315050298860696	0.450907059509597	0.210419074689682	214290011575509	0.0321211196905542	0.0948439834424047	NO
ENSG00000146425	447562069847453	-0.526612839457034	0.184474575782931	-285466350700106	0.00430824485996416	0.0214982963916904	NO
ENSG00000165169	136488129675298	-100532236537161	0.237554740029859	-42319608745557	2.31663e+09	0.000342482142939441	DOWN
ENSG00000157540	30426396919963	-0.767828650905617	0.200993466109114	-382016722120103	0.000133361227240678	0.00140664074562197	DOWN
ENSG00000127334	37214498360038	-0.445132041841051	0.172057051270393	-258711885711393	0.00967822014670792	0.0397413303498797	NO
ENSG00000135636	615121867202786	417650752503512	0.73722848306424	566514672313765	1.46899e+06	8.02199e+07	UP
ENSG00000089091	495047673484539	-0.909341861167669	0.338301937070111	-268795936861341	0.0071890143712606	0.0317564058412846	DOWN
ENSG00000101412	1784226353643	132939237786666	0.434861146087887	305705025575677	0.00223526796161924	0.0130895953599031	UP
ENSG00000282899	149756562929231	19292769574384	0.2435288334908	792217056922452	0.2334	124.347	UP
ENSG00000112242	115062910799097	123824738485327	0.233130379322554	531139437276021	1.0879e+07	4.21686e+08	UP
ENSG00000205250	214385392682773	0.644788811658629	0.23465624700988	274780160287605	0.00599963006399365	0.0276057950757811	UP
ENSG00000133740	467106611810831	-0.741142723957357	0.238365019677988	-310927637351563	0.00187546196743411	0.0114568352438522	DOWN
ENSG00000165891	106440806601489	205930538221198	0.728793189053264	282563752398279	0.00471866275089475	0.0230636961316425	UP
ENSG00000167967	19451474404778	0.496370566192306	0.190858494992454	260072555959289	0.00930268412171645	0.0385980464635923	NO
ENSG00000144597	305415309500465	0.580704686261544	0.200374314943263	289809942170469	0.00375431556464834	0.0193711233749834	NO
ENSG00000145088	439157441463509	-0.698927748390495	0.230763335962138	-302876427694377	0.00245556199293276	0.0140510220070924	DOWN
ENSG00000103356	101720925600935	-0.500849948284477	0.171448097174478	-292129196263273	0.00348582991721502	0.0183252640486784	NO
ENSG00000221818	678012984940765	-161663229787978	0.609964199686231	-265037242958092	0.00804030851901664	0.0344447092072158	DOWN
ENSG00000088881	365299057456256	-212931648634387	0.681072712964209	-312641579351568	0.00176951171786166	0.0109376878339313	DOWN
ENSG00000117395	173876108245944	0.383423442490218	0.158258548512447	242276607547719	0.0154028414556586	0.0560673281072383	NO
ENSG00000147155	397636941890529	0.947579468477313	0.170912648451244	554423254840396	2.95246e+06	1.40497e+08	UP
ENSG00000123179	12289753991553	-0.942480743049358	0.215870896052712	-43659463145936	1.26574e+07	0.000205671779650926	DOWN
ENSG00000122882	332570466362248	-0.777666978178739	0.146258129243307	-531708549946687	1.05443e+06	4.11259e+08	DOWN
ENSG00000117298	711277970895381	101785102472457	0.200293375404637	508180074687088	3.73873e+07	1.12252e+09	UP
ENSG00000145194	323415598361431	133546185271823	0.266984979684008	50020111779278	5.67353e+07	1.57152e+09	UP
ENSG00000282853	102661413116267	132823622545396	0.215813916088631	615454392157213	75293.9	6.36945e+06	UP
ENSG00000127884	332926821473722	0.95773219327705	0.233699105505174	409814231512258	4.16479e+08	0.000556194087314331	UP
ENSG00000198721	196748691102532	0.317665712511063	0.132613697991924	239542156897251	0.0166012655330984	0.0592412268702843	NO
ENSG00000130159	317847178022842	0.695918041195216	0.171978286449658	404654596555087	5.19789e+09	0.000663042383913842	UP
ENSG00000114346	999775015223234	-106034956447346	0.241592471493733	-438900085717681	1.13873e+09	0.000188832478137544	DOWN
ENSG00000203734	106694965204383	-157345322668861	0.45817443148845	-34341794708557	0.000594350534822285	0.00464769051662102	DOWN
ENSG00000158813	241496017163179	-170212397186254	0.493490221101168	-344915440890489	0.000562345040018198	0.00445323206896131	DOWN
ENSG00000135960	396846566903851	-203720406552259	0.515158080209558	-395452220160051	7.66878e+09	0.000914574101681041	DOWN
ENSG00000038358	408098276526114	0.425510962278398	0.150084272324039	283514691905691	0.00458046155782199	0.0225510730255333	NO
ENSG00000134109	466103463451493	0.656993828931261	0.195924499958545	335330103723768	0.000798538026061963	0.00582786131524091	UP
ENSG00000088298	39152285606913	0.997135204740417	0.215885769202046	461880932877611	3.85948e+08	7.7497e+09	UP
[truncated: 6,666 more rows]

## Sheet: Mild
Ensembl ID	baseMean	log2FoldChange	lfcSE	stat	pvalue	padj	diffexpressed
ENSG00000133612	753809934749571	-0.940714462034263	0.238775464355776	-393974508466496	8.15682e+09	0.0490494068166501	DOWN
ENSG00000186063	185391366832197	-0.941709035809484	0.222970189779375	-422347506068541	2.40564e+09	0.0312636976216322	DOWN
ENSG00000161618	186252030036879	-140692642736236	0.35069544925381	-401181831801907	6.02529e+08	0.0434965700966808	DOWN
ENSG00000262156	437868436892081	263365375523967	334630568496522	787033225049505	0.353701	4596.69	UP
ENSG00000006756	105155622414482	-0.820493201731185	0.217639070281172	-376997200305613	0.000163265861336929	0.0816078128436435	DOWN
ENSG00000149311	105741717244268	-0.625471629937011	0.141616972321701	-441664314441191	1.00246e+09	0.0186112975561283	DOWN
ENSG00000188452	170713661354137	-0.801559374202577	0.219016864514614	-365980663625606	0.000252405641379481	0.0964783445696392	DOWN
ENSG00000164818	538097833526776	-106282263855462	0.270062084794586	-393547520512929	8.30322e+09	0.0490494068166501	DOWN
ENSG00000187210	627771293850471	140484431400922	0.37040980417418	379267583681077	0.000149032650494372	0.0780602340353856	UP
ENSG00000177733	118742846503462	-0.975640061705717	0.201583059893097	-483989112092612	1.2991e+08	0.0084415701103145	DOWN
ENSG00000120694	256559524227631	-104224641461988	0.282968966543746	-368325342298182	0.00023027602419358	0.0935208503256176	DOWN
ENSG00000211935	454920828460887	-311035598213042	0.832454580010779	-37363671926583	0.000186697982435711	0.0866545349905177	DOWN
ENSG00000211648	303015729124107	-464344978796694	119606146759367	-388228357302489	0.000103480103398554	0.0584707575551135	DOWN
ENSG00000126777	334276838672085	-0.996191623536538	0.213816704602344	-465909165230684	3.17608e+08	0.0102382702082555	DOWN
ENSG00000095015	65109246985847	-0.764191781375009	0.189720727390801	-402798256091897	5.62575e+09	0.0434965700966808	DOWN
ENSG00000134046	117682695573477	-103923027759274	0.260781649334409	-398505907238933	6.74633e+09	0.0438376786358489	DOWN
ENSG00000125871	863980403722244	0.968331383401602	0.211773517303258	457248571838639	4.81972e+08	0.0104395153456447	UP
ENSG00000255823	261292835714578	333451206547099	0.831050405734477	401240651886088	6.01029e+09	0.0434965700966808	UP
ENSG00000271425	20395656232712	-0.910176310284402	0.22371763960089	-406841548975819	4.73339e+09	0.0434965700966808	DOWN
ENSG00000174738	111168313934901	-0.980042639687714	0.224814560933164	-435933791663555	1.30457e+09	0.0188379237857184	DOWN
ENSG00000153989	846102776545713	-0.881939174954794	0.240462010234222	-366768611014995	0.000244755390387008	0.0963891228324107	DOWN
ENSG00000181396	993391592264786	-11691819738135	0.283814458693325	-411952928401316	3.79647e+09	0.0379530360317924	DOWN
ENSG00000154001	163678897861127	-0.910935182213658	0.217503030041291	-418814938826702	2.81238e+09	0.0332270358571761	DOWN
ENSG00000242711	262513413679707	542575480116835	13501706007009	401856980025468	5.85525e+07	0.0434965700966808	UP
ENSG00000116473	220778581854647	-0.983546910462761	0.213139226239233	-461457483832096	3.93901e+08	0.0102382702082555	DOWN
ENSG00000035928	288056554951805	-0.659860020145081	0.165003307705225	-399907146906355	6.35915e+09	0.0434965700966808	DOWN
ENSG00000115310	296610436044788	-0.798975760346336	0.192300379406742	-415483194994843	3.25527e+09	0.0352545422391257	DOWN
ENSG00000138459	132367939823348	100687375913593	0.270119951726767	372750606795017	0.000193383906376369	0.0866626636988723	UP
ENSG00000136450	713536644125906	0.418525580526519	0.113072360889576	370139596656377	0.000214416566744887	0.0898889581102113	NO
ENSG00000178691	13884669660203	-0.924482983348207	0.211589159816808	-436923604285122	1.24682e+09	0.0188379237857184	DOWN
ENSG00000215717	187295399670898	-0.705948576662729	0.190533516498854	-370511493009145	0.000211294903961417	0.0898889581102113	DOWN
ENSG00000114062	300808310307899	-0.861393813541656	0.182345407505861	-472396769035145	2.31287e+07	0.0100193605706277	DOWN
ENSG00000100568	346176675310509	0.582049152907737	0.153542510854957	379080132053829	0.000150162038387553	0.0780602340353856	NO
ENSG00000151789	600227388036836	177329940267358	0.472663623312528	375171541707804	0.000175628756230908	0.0845359746658104	UP

## Sheet: Moderate
Ensembl ID	baseMean	log2FoldChange	lfcSE	stat	pvalue	padj	diffexpressed
ENSG00000225989	185115377834658	20337910160136	0.605993719724924	335612556667549	0.000790426723672236	0.0381670214141736	UP
ENSG00000114626	199331226379717	25006546599272	0.895463904623125	279258007722785	0.00522895234345612	0.0966210605604905	UP
ENSG00000060971	668125662864415	172714678484079	0.590712602238504	29238360216047	0.00345746830233905	0.082536506442051	UP
ENSG00000101473	19690814338695	119157991925296	0.303870201309909	392134508127602	8.80561e+09	0.0102016939873464	UP
ENSG00000151726	199899229942477	542578364348921	157203919189166	345143026425459	0.000557623837040063	0.0314440627399936	UP
ENSG00000075624	810163768463146	21082385829453	0.695310106503033	303208390504835	0.00242871683792047	0.0694445396745689	UP
ENSG00000282844	410400449609199	120773129250593	0.408464698999459	295675806370609	0.00310891951607918	0.079211990447454	UP
ENSG00000151651	16646604920844	310790261246789	105534360770371	294492010922421	0.0032303806254246	0.0796485958743953	UP
ENSG00000182885	714681514975259	589437138941526	214063516541972	275356187949922	0.00589506249223674	0.0996832008439481	UP
ENSG00000159346	743885653881698	442680860875538	145960014694211	303289131480949	0.00242222821959155	0.0694445396745689	UP
ENSG00000128271	201447446019591	225405147229615	0.620113884568473	363489921510902	0.000278089328232312	0.0218763604876086	UP
ENSG00000130706	481180556347491	120594808495978	0.358108932777441	336754538795395	0.0007584054152162	0.0381670214141736	UP
ENSG00000158578	46172021068304	27581307368882	306129004162528	900970081039388	2.06619e-05	0.131658	UP
ENSG00000162551	815036925677534	949544063090441	282402079949314	336238339059283	0.000772727551138962	0.0381670214141736	UP
ENSG00000182718	343429191345962	194307982442373	0.541790128278329	358640684465468	0.000335265754792407	0.0245171614327944	UP
ENSG00000164111	113541655040976	146008825896765	0.511456708176452	285476411908536	0.00430688036339617	0.0898079198718142	UP
ENSG00000138279	94217928470603	0.8770371215721	0.302486647594029	289942425078274	0.00373848665758318	0.0843284014666096	UP
ENSG00000011132	229961041310405	178494366448148	0.505139321706511	353356705324663	0.00040999207630297	0.0268821980882272	UP
ENSG00000128383	479127333026936	235478620514762	462818874630448	508792172105745	3.62009e+07	7.68907e+08	UP
ENSG00000103569	116051846336621	658389614484531	226002633350855	291319443814808	0.00357751767758133	0.0825939950780732	UP
ENSG00000004059	753998248489639	141001409308586	0.460946807698154	30589518563478	0.0022211284106613	0.0676456147071145	UP
ENSG00000163219	196321250167638	233147636768079	0.836676386878229	278659276662497	0.00532653699121113	0.0966337099939458	UP
ENSG00000186517	154321818645789	0.832437633463672	0.284341493179259	292759816429209	0.00341591209978586	0.0821365732069264	UP
ENSG00000111348	130889153538898	1713277973096	0.580444440049073	295166574935432	0.00316064862687381	0.0796485958743953	UP
ENSG00000197070	472922685276826	175640566091727	0.558316644028477	314589521860589	0.00165579314726092	0.0589425359460703	UP
ENSG00000100299	421115421253151	0.999810018073759	0.345660574325748	2892461832027	0.00382235621737809	0.0848642990144013	UP
ENSG00000100325	193334955958244	300481692180966	105430480382457	285004574664694	0.00437129413875397	0.0904346956238321	UP
ENSG00000149311	105741717244268	-0.930964075599881	0.293634911596162	-317048157025771	0.00152186486470229	0.0563002296469254	DOWN
ENSG00000047249	241635583751166	10625776719055	0.323259600951486	328707227497003	0.00101234847858316	0.0438822075206249	UP
ENSG00000175756	326301890885029	142180830556823	0.416378511915472	341470144323121	0.00063851958435175	0.0336251800949533	UP
ENSG00000163512	221323306404532	139241599706549	0.495182281584091	281192613073946	0.0049245811456253	0.0948380354228421	UP
ENSG00000158850	480289838051614	0.875167634716516	0.297607381528315	294067852155492	0.0032749422660219	0.0796485958743953	UP
ENSG00000105393	707199465639734	138237718790177	0.491974707482011	280985417924623	0.00495639507875542	0.0948396078822174	UP
ENSG00000156127	171536517615334	200523975459092	0.583215069107811	343825093144196	0.000585484871706481	0.0320274367123311	UP
ENSG00000171552	11140126194241	385573634732821	127439792426889	302553564620737	0.00248193146958648	0.0694445396745689	UP
ENSG00000136717	683932780943987	116369601778481	0.393000176927287	296105723636893	0.00306584957813798	0.0787725544834485	UP
ENSG00000104765	405746152023517	390819738266577	139155856656522	280850369978489	0.0049772310520642	0.0948396078822174	UP
ENSG00000172331	345658048345685	306785630288355	109106352171858	281180356763393	0.00492645789782811	0.0948380354228421	UP
ENSG00000106009	334863209590925	150599239494794	0.508585991887485	29611362069939	0.00306506354969535	0.0787725544834485	UP
ENSG00000154473	825111315751061	0.757200539134967	0.262617819486318	288327936244409	0.00393558241939471	0.0859759414042238	UP
ENSG00000179933	278800293716752	222850993403145	0.674556498688488	330366683645365	0.000954291680023236	0.0416489492130689	UP
ENSG00000146540	268664957802597	198517474881522	0.630537609634647	314838436039604	0.0016417566654173	0.0587711992811183	UP
ENSG00000133742	200743731321184	604962809775527	205565461161893	29429205001471	0.00325131899882699	0.0796485958743953	UP
ENSG00000116161	56210788665953	0.852501101745225	0.293607372725674	290354119459303	0.00368968426866395	0.0840853326761937	UP
ENSG00000012822	891534884248564	0.903843361875456	0.323445763349537	279442016032438	0.00519928775100766	0.0965885176367954	UP
ENSG00000138172	267788217930293	200682287336728	0.612755654372259	327507850649405	0.00105632614037761	0.0454791227465278	UP
ENSG00000160014	801370255995948	1404812925652	0.389771924142233	360419219199422	0.000313125294281208	0.0234733455901159	UP
ENSG00000077549	126254749054072	202461772559026	0.498407589034227	406217274803821	4.86181e+09	0.00659136991763499	UP
ENSG00000106144	847281756696578	0.816257346798498	0.255389177780607	319613130788067	0.00139283709129659	0.053980917393562	UP
ENSG00000121691	97070384396656	26662408974431	0.966208497283188	27594881487175	0.0057891986899747	0.0996832008439481	UP
ENSG00000160799	314108065483854	0.759402002352994	0.265437012396037	286094993120234	0.00422373750889261	0.0888239452365138	UP
ENSG00000136280	104297091786536	107692929500811	0.276096456042821	390055457590184	9.59726e+09	0.0104601111054421	UP
ENSG00000112486	246589196362407	15004591030142	0.509213625745988	294662009645962	0.00321267637329774	0.0796485958743953	UP
ENSG00000169217	459594435212701	129808073332588	0.413987711294585	313555378073092	0.00171529974259912	0.0591710506272669	UP
ENSG00000085063	38446062269344	165183515838859	0.446742299243278	36975123268752	0.000217722650009161	0.0187476854845726	UP
ENSG00000085117	877585977664826	133611249488645	0.457802216351028	291853653644603	0.00351678659762795	0.082536506442051	UP
ENSG00000066294	685450532740924	10157243350912	0.346396220116088	293226160132694	0.00336503163889772	0.081219627284304	UP
ENSG00000151465	484720405996881	18157087639549	0.605832382786847	299704805412115	0.00272607737825449	0.0736040892128713	UP
ENSG00000149798	282088937916825	55507861996503	178776802086119	310486938734725	0.00190363065622366	0.0612622956639252	UP
ENSG00000170956	242290652498306	850775764604391	24092074845641	353135116031039	0.000413442469027977	0.0268821980882272	UP
ENSG00000274131	187880053042487	375437578533618	107661558911246	348720176756053	0.000488102966768025	0.0299050292238857	UP
ENSG00000100422	345991846750703	108574097527783	0.357354536193685	303827394173433	0.0023793754864225	0.0694445396745689	UP
ENSG00000172757	614258386319739	125337285561223	0.424963048172573	294936903573614	0.00318423498306925	0.0796485958743953	UP
ENSG00000153922	450234966939882	-139758700721116	0.480718757253532	-290728619618658	0.00364579473200684	0.0838664405499913	DOWN
ENSG00000133048	741617723891334	673019198250907	172412421546894	390354240264444	9.47949e+09	0.0104601111054421	UP
ENSG00000130724	645537922750617	168075579796286	0.562150604049915	298986745874531	0.00279098523400134	0.074410702556722	UP
ENSG00000033100	176033861414873	16982987640312	0.611632245597837	277666649568354	0.00549194988865528	0.0977505717612051	UP
ENSG00000171310	250037980383583	188015832177603	0.607711107194879	309383570501882	0.0019758687196849	0.0629511774091608	UP
ENSG00000122705	398439743366203	203057931802767	0.572308150218082	354805242115442	0.00038809097280116	0.0263006630252129	UP
ENSG00000091317	169217618580911	254823476021415	0.897103512681446	284051363548613	0.00450409473808251	0.0916754439232447	UP
ENSG00000153551	4588359087673	247128477132168	0.645303729043408	382964588626365	0.000128327788647193	0.013010064131168	UP
ENSG00000115649	495557294203763	110948002816169	0.382134272027801	290337744969645	0.00369161419212777	0.0840853326761937	UP
ENSG00000149600	313545637441484	18762783892417	0.65348272464067	287119814877036	0.00408919111305871	0.0874373348067454	UP
ENSG00000172725	3178947624779	283679869875701	0.669074753428181	423988303881132	2.23636e+09	0.00375002731523471	UP
ENSG00000119203	197995945535416	134448149681238	0.46789860627356	287344625264031	0.00406020157010283	0.0874373348067454	UP
ENSG00000100368	609744526950608	370162562640576	111353245000964	332421890926816	0.0008866656668944	0.0400697420528448	UP
ENSG00000119535	867328818655433	525443976698455	176996270127589	296867259586704	0.00299089082830159	0.0781063785161383	UP
ENSG00000103653	909473482832614	196405716400227	0.534131176822204	367710639114414	0.000235894671479002	0.0197779058771606	UP
ENSG00000159176	425651352411397	116133976283787	0.394472855923677	294402959645609	0.00323969017083552	0.0796485958743953	UP
ENSG00000163464	302847351060906	765677189191105	252558379945485	303168395899743	0.00243193682799993	0.0694445396745689	UP
ENSG00000180871	582143424446617	771873079145834	210894404947129	365999789960925	0.000252217315675709	0.0208718017595535	UP
ENSG00000103018	217803906471221	131933735029164	0.330977022524399	39861901597546	6.71427e+09	0.00838888884311413	UP
ENSG00000179091	524433513309449	236419795299823	0.7755339550451	30484776812393	0.00230003997220397	0.0688068295910033	UP
ENSG00000198876	331909300663857	532323557208499	156055420262383	341111866741622	0.000646969276138444	0.0337908871110997	UP
ENSG00000172795	706465406880167	192919916616642	0.512122188190003	376706811510121	0.000165175945604472	0.0150357303627385	UP
ENSG00000215425	458958436076166	10496445843277	210907211141315	497680747209922	6.46416e+07	0.000132869682698129	UP
ENSG00000237889	524915492667617	107531556598787	193074949265019	556942042497636	2.55588e+06	7.0809e+08	UP
ENSG00000230624	441037425117495	104206001332787	24969391663052	41733496249724	3.00154e+08	0.00444786042330971	UP
ENSG00000225859	509526609285367	106613125833363	194739305181356	547465883859847	4.38355e+06	1.15648e+09	UP
ENSG00000235439	434324523494431	238475276544159	311007614957024	766782757319663	1.74934	1393.35	UP
ENSG00000229496	444890733842875	104205645252571	241107983244124	4321949188512	1.54657e+09	0.00273742553864782	UP
ENSG00000225073	471618807971587	105508164336325	20597191148624	51224540071996	3.01585e+07	6.62654e+09	UP
ENSG00000198563	457024903360991	239559331207509	289430549601156	827691933479824	0.0126403	26.848	UP
ENSG00000160570	620498828423999	196057187640204	0.711265615245216	275645530218147	0.00584315982514879	0.0996832008439481	UP
ENSG00000240247	427818939473412	229383198830097	41945895324348	546854935522019	4.53734e+06	1.15648e+09	UP
ENSG00000124795	488388128540833	125816674689563	0.324065339101177	388244775076924	0.000103410240689025	0.0108021320273848	UP
ENSG00000119979	418575966798718	114187310774052	0.376236791476267	303498523698353	0.00240547461156133	0.0694445396745689	UP
ENSG00000062282	620117192938242	525638091824278	165388462979252	317820289490338	0.00148191009312085	0.0555454771374475	UP
ENSG00000114956	32771957312787	0.787273110210158	0.260353818241493	302385851503019	0.00249573125949094	0.0694445396745689	UP
ENSG00000233561	155977178346904	296237565084001	431274081892558	686889329829475	647.019	317139	UP
ENSG00000147443	100022662507016	129770287280933	0.386957717403328	335360380332388	0.000797664879947302	0.0381670214141736	UP
ENSG00000133884	637917077575863	104698694802211	0.3713696284439	281925840949665	0.00481347501487623	0.0945232050740388	UP
ENSG00000117505	696285233365298	128948082533585	0.415529093091112	310322633667701	0.00191423181179637	0.0612938949988266	UP
ENSG00000282853	102661413116267	164201465841979	0.533810226335501	307602698002226	0.00209778862065171	0.0653500864339978	UP
ENSG00000104529	706026101836984	248643879389494	433901175118642	573042650371958	1.00178e+06	2.90153e+08	UP
ENSG00000122547	161292824457004	264581390499367	0.943249322918077	280499952738738	0.00503166535409364	0.0951387882382334	UP
ENSG00000269858	113439132469903	213778241861139	0.771483430190738	277100237665876	0.00558840189157857	0.0986405653582487	UP
ENSG00000012660	917283755642541	138515347561139	0.417338094343936	3319019984957	0.000903339641397968	0.0402523090558591	UP
ENSG00000138185	481851454645309	213307387742479	0.680727105084477	31335227604314	0.00172721522546636	0.0591710506272669	UP
ENSG00000166947	639369944799256	562138701028411	167708230386664	335188499534196	0.000802633532564229	0.0381670214141736	UP
ENSG00000198734	50875118853001	229323804722005	0.607980542205404	377189381571571	0.000162013203840904	0.0149615671720905	UP
ENSG00000133193	703202889138616	23474471566152	0.821969561958662	285588088082178	0.00429176118244626	0.0898079198718142	UP
ENSG00000125898	178630434164697	333491123351588	121005058663945	275600976549053	0.00585112500413065	0.0996832008439481	UP
ENSG00000151553	171155174032056	242224693322972	0.704635496817246	343758857476059	0.000586918727156552	0.0320274367123311	UP
ENSG00000124098	101679088108656	38035507985745	133304012096552	285329056399262	0.00432690386074183	0.0898079198718142	UP
ENSG00000178761	163490725909141	178265411781663	0.606453875097655	293947188898674	0.00328772092819393	0.0796553526785237	UP
ENSG00000026103	351081324763891	202648106126776	0.493544840738822	410597152273778	4.02619e+09	0.00557714957418979	UP
ENSG00000100225	84194301296323	437410524778403	134740845800321	324630977474063	0.00116911550041081	0.0489539790278273	UP
ENSG00000159069	77334644194253	165407996192548	0.445112617402006	371609318014812	0.000202326992018927	0.0176997546553575	UP
ENSG00000143226	395835633398984	512369157501398	182052309004802	281440625665387	0.00488674280039729	0.0948380354228421	UP
ENSG00000162747	143751649119536	743306633345351	234714601688231	31668529695169	0.0015409820915075	0.0564318269372746	UP
ENSG00000079459	760465965952584	137552983811915	0.422670639984894	325437754126549	0.00113641142829417	0.0479550570933141	UP
ENSG00000172500	342295191114025	115371187945364	0.409299053557534	281875042081295	0.00482109881498158	0.0945232050740388	UP
ENSG00000105701	767268986560539	306663606979956	109620384455349	279750530436122	0.00514989215970174	0.0959506223439167	UP
ENSG00000118689	158579565805515	358314679822236	128046897336241	279830817674035	0.00513710727567624	0.0959506223439167	UP
ENSG00000049768	323832700202926	493377735286154	148917731501731	331308924941834	0.000922715302702539	0.0405997335569524	UP
ENSG00000171051	447875570793488	498916929803607	180952746761907	275716693297874	0.00583045776430612	0.0996832008439481	UP
ENSG00000111640	103451234462616	126796723638077	0.422573765919166	300058200163641	0.0026946418784206	0.0730649278693451	UP
ENSG00000162645	218958093796514	176086243978168	0.5945711758555	296156711136906	0.00306077781034546	0.0787725544834485	UP
ENSG00000115271	121935314585109	489479896834988	152150742791798	321707201590721	0.00129506086867151	0.0525613239183111	UP
ENSG00000006007	566678716117531	188707328324609	0.641712246714628	294068454031745	0.00327487863878249	0.0796485958743953	UP
ENSG00000278243	278170132965139	137790332866106	0.471300284741747	292362082788915	0.00345985916282267	0.082536506442051	UP
ENSG00000275099	337782425273874	633844422508738	196152395732231	323138761646329	0.00123190756951074	0.050643322793048	UP
ENSG00000198814	221993350420523	273014910437121	0.982674174372274	277828518910168	0.00546466322904911	0.0977505717612051	UP
ENSG00000170266	576582767725165	162278034303979	0.588531626974714	275733753066344	0.00582741642863677	0.0996832008439481	UP
ENSG00000203618	29183977594458	200181362954702	294994920536083	678592575732896	1153.44	489983	UP
ENSG00000068394	158366476922874	125344572950888	0.329022395662753	380960611202181	0.000139188360061139	0.013438003489539	UP
ENSG00000169727	632320411791714	105307030239498	0.374460376300248	28122342684146	0.00491986563206561	0.0948380354228421	UP
ENSG00000177885	197370873225915	200686363170769	0.672137391774266	298579376220998	0.00282843327339849	0.0750949034087298	UP
ENSG00000278718	710510599143095	111612326175158	0.368272339589868	30307007661628	0.00243986918865578	0.0694445396745689	UP
ENSG00000136732	338068644098722	40526260813444	128554485203455	315245794413986	0.00161902141691091	0.0582847710087927	UP
ENSG00000206172	618022023370061	884800650470033	284741295850799	310738436385307	0.00188750812765764	0.0612622956639252	UP
ENSG00000188536	860260872976655	139087794274697	345875426079752	402132628649443	5.78714e+08	0.00752564120501891	UP
ENSG00000244734	184958861204065	889360746211939	284287059282361	312838983405363	0.00175766887568985	0.0598750898030185	UP
ENSG00000061273	444421155727335	1055128724039	0.322776792776646	326891135810102	0.00107962118002682	0.0458623077275391	UP
ENSG00000051620	192050225268718	176139860219275	0.52469313296373	335700715624671	0.000787910732778907	0.0381670214141736	UP
ENSG00000185359	699878662395761	0.960325148618721	0.348776436235632	275341178143678	0.00589776627717647	0.0996832008439481	UP
ENSG00000232126	559595945463953	488924780438179	140776977143803	347304502737507	0.000514589015379804	0.0303421854549665	UP
ENSG00000224608	484322474580125	427212158577697	141142553154884	302681331057468	0.00247146546660892	0.0694445396745689	UP
ENSG00000206450	481327745700075	448892465994701	144521479239733	310606055484719	0.00189597884781982	0.0612622956639252	UP
ENSG00000234745	50750692760892	45934905248565	153608495543887	299038833014553	0.00278622984023654	0.074410702556722	UP
ENSG00000223532	477768028886047	474818037247045	136024031932849	349069227327014	0.000481770812083486	0.029804306937825	UP
ENSG00000229295	420904854961602	24497516801369	363145954318443	674591483398081	1520.66	59449	UP
ENSG00000230708	769505889279237	237625700501055	334726920927364	709909139792852	125.58	6668.28	UP
ENSG00000215048	168476408788789	229471014128227	383785342112254	597915003385169	224305	6.80605e+07	UP
ENSG00000226826	50689842304622	246409508629441	34586498876827	712444209825862	104.503	60535.8	UP
ENSG00000196735	224617529585829	237724544023696	331235330711374	717690783507754	71.3057	45436	UP
ENSG00000236418	273932134636835	228597337364233	335159656318057	682055053628832	906.923	412779	UP
ENSG00000228284	226774928495578	216650547585302	321449536853851	673979964960418	1586.05	59449	UP
ENSG00000179344	620754363160045	114251694427099	25700778835339	444545650383173	8.77054e+08	0.00159673991869573	UP
ENSG00000231939	300232619111064	921538573095423	26458627705034	348294168302648	0.00049593638439276	0.0299050292238857	UP
ENSG00000231286	356134948588977	990349110854202	250195462289648	395830164860339	7.54846e+09	0.0089071815406367	UP
ENSG00000206302	269860322157287	965621850082727	280237272049141	344572955275343	0.000569520024593113	0.0318331719009414	UP
ENSG00000233209	404305824758477	101339446908061	239974860724166	422291929255636	2.41158e+09	0.00394015387443756	UP
ENSG00000225824	355370296496877	104547445661132	263889177932654	396179360139632	7.43888e+09	0.0089071815406367	UP
ENSG00000230726	159269855722844	264062370861158	307756380153795	858024034235125	0.000946751	3.01635	UP
ENSG00000227993	105433490875034	247986331827152	322764813983316	768318977421034	1.55175	1393.35	UP
ENSG00000226260	125677970273537	234676523159532	303538725593564	773135364196537	1.06409	1130.06	UP
ENSG00000204287	801247401554357	246549743095734	330079248559789	746941057856521	0.805548	5703.28	UP
ENSG00000228987	105053204666508	11659868413406	304509475869871	382906587064264	0.000128630577568045	0.013010064131168	UP
ENSG00000198502	798527884809121	117933436237281	24914171154825	473358858717005	2.20585e+08	0.000425928851858655	UP
ENSG00000235220	386908676083308	665980897934404	212983932688546	312690675548888	0.00176655946060381	0.0598750898030185	UP
ENSG00000234487	294094428431285	624194446285117	199092910924028	313519172223718	0.00171741829565301	0.0591710506272669	UP
ENSG00000183624	190768785192491	139181381109543	0.454038017061046	306541249586222	0.00217369973752723	0.0669121484421426	UP
ENSG00000198830	28597469768832	0.875060103268637	0.30282702310823	28896367777452	0.00385687180063901	0.085038017694366	UP
ENSG00000171476	220449363278896	-157106901466548	0.529647763227899	-296625252430166	0.00301452859981934	0.0784023519920361	DOWN
ENSG00000072506	264768735751367	113619688528635	0.407769931454755	278636750197071	0.00533024038205545	0.0966337099939458	UP
ENSG00000235941	219984026721566	23087482110505	464684388334873	496842215707644	6.74999e+07	0.000134409149054817	UP
ENSG00000215328	167763657992976	231200968824336	432358161631016	534744083359408	8.92066e+06	2.10527e+08	UP
ENSG00000109854	323492404503945	270408712221101	0.747918922489937	361548162628202	0.000299789738579008	0.0229772936792692	UP
ENSG00000119917	210208060447397	438488967325294	158206588103981	277162267754044	0.00557776501542326	0.0986405653582487	UP
ENSG00000159110	203611471014387	584575106978284	200663886208965	291320535061065	0.00357739265397059	0.0825939950780732	UP
ENSG00000211890	170328726033472	185464034321826	44633825159826	415523504108625	3.24953e+09	0.00470591488672958	UP
ENSG00000211897	459820975173298	219523029906965	529419902898119	414648238015355	3.37622e+09	0.00478072961904125	UP
ENSG00000211651	179262406369492	221764365869411	410304046922707	540487883394401	6.48522e+06	1.58938e+08	UP
ENSG00000115590	358310577228719	635287374928618	178793233643134	35531958451886	0.000380581014862243	0.0263006630252129	UP
ENSG00000134460	664171010625602	407596794711644	126816313603719	321407225244947	0.00130866738461278	0.0527402672581239	UP
ENSG00000168685	282758540616599	-114242631630468	0.397783475488514	-287198032774408	0.00407908358967087	0.0874373348067454	DOWN
ENSG00000196821	324348125193486	0.872946126663104	0.312611556922892	279243075737735	0.00523136627328456	0.0966210605604905	UP
ENSG00000106348	104805402876962	315519514762618	103379454714459	305205241828858	0.00227282406756671	0.0683133724459202	UP
ENSG00000164880	278230579252352	167557003859346	0.52025153514798	322069215637559	0.00127881431305315	0.0522346461716324	UP
ENSG00000185950	17007450821684	-153579470057807	0.531813355208755	-288784530425195	0.00387890589438152	0.0852289253758587	DOWN
ENSG00000172183	119019654815763	137654771173042	0.401347459156555	342981543878036	0.000603991928132937	0.0323414837484292	UP
ENSG00000119185	345571297977418	141741710815908	0.38053387788763	372481187753181	0.00019546092858174	0.0175419300975049	UP
ENSG00000136156	519946324806766	276257701619376	0.946747154207574	29179670664086	0.00352321559200218	0.082536506442051	UP
ENSG00000189159	565196015068879	25197931078113	0.59944995676892	420350869886316	2.62809e+09	0.00418654812184095	UP
ENSG00000157551	721954086138556	395491833586677	140894492361918	280700705156572	0.00500041470768403	0.0948396078822174	UP
ENSG00000123700	44090708406298	640313408292634	191517632953671	334336529967206	0.000827688656408264	0.0390669045824701	UP
ENSG00000235750	608179035494722	175575663426395	0.637003557345731	275627445721001	0.00584639174109741	0.0996832008439481	UP
ENSG00000108244	385693305927828	238184372618973	298270394155094	798551841840267	0.139933	222.913	UP
ENSG00000143815	786859968070219	216663550285959	0.768060466905551	282091787849566	0.00478864597762247	0.0945232050740388	UP
ENSG00000131981	648558864881884	173835034244391	0.599896862006678	289774868404722	0.00375851632399829	0.0843284014666096	UP
ENSG00000203896	805608379194983	207894562840473	0.686054627915541	303029167622009	0.00244317668023752	0.0694445396745689	UP
ENSG00000093167	207168091940932	136950149294022	0.407555108939951	336028542619007	0.000778619865523953	0.0381670214141736	UP
ENSG00000012223	448353164581599	734621506463724	25374838906399	289507850344802	0.00379063720697885	0.0847203077267814	UP
ENSG00000011009	5103790812556	148531490792131	0.536782922076526	276706811419303	0.00565629357649047	0.0992889880699649	UP
ENSG00000184384	263022526417575	-126236344191211	0.440103650940466	-28683321286123	0.00412642110941439	0.0876451843639616	DOWN
ENSG00000165406	101817108594249	436902000195396	130336664213164	335210359136435	0.000802000034809768	0.0381670214141736	UP
ENSG00000112118	440734331066355	14950461608452	0.532430504728822	280796488474426	0.00498556628255945	0.0948396078822174	UP
ENSG00000071073	631017415388909	-118862911330397	0.370005608101731	-321246242564293	0.00131602361802286	0.0527402672581239	DOWN
ENSG00000116691	391463630837048	113414817690113	0.357864932344659	316920735840312	0.00152855300202732	0.0563002296469254	UP
ENSG00000141503	236854543279027	149064312331427	0.447216366653787	33331587000443	0.000858659489710649	0.0395434892056123	UP
ENSG00000172965	2940631244593	214092195690122	0.723870026428659	295760547990063	0.00310038653474367	0.079211990447454	UP
ENSG00000196549	294089155259315	540033261335877	150005320963861	360009403577078	0.000318102118452938	0.0235691476602572	UP
ENSG00000100985	218044900788147	807405621856896	266789526764067	302637675342825	0.00247503697939144	0.0694445396745689	UP
ENSG00000163563	394662588639906	544132303537039	18923458539306	287543792487414	0.00403467471420978	0.0874373348067454	UP
ENSG00000103152	294167069457579	111974338137109	0.335669578731699	333585005111859	0.000850390183687537	0.0395434892056123	UP
ENSG00000112110	156894677598155	138340537585941	0.495581983192161	279147633041172	0.00524681949851026	0.0966263983945299	UP
ENSG00000086504	326872673749474	130796923433881	0.413959202274579	315965734582521	0.0015795478493518	0.057344264791649	UP
ENSG00000125901	158251420103977	271925888375664	0.777878076020983	349573920075785	0.000472750514158693	0.0295330027080313	UP
ENSG00000074071	340070075872537	117361321615193	0.341901432127636	343260690324868	0.00059780815433958	0.0322816403343373	UP
ENSG00000198736	190830881994304	467154834402863	147887343252237	315885608686662	0.00158389683040336	0.057344264791649	UP
ENSG00000136371	172895237444179	241811067964682	0.852313610367426	283711376919628	0.00455233875469763	0.0916754439232447	UP
ENSG00000100330	3465849934809	247842203420381	0.809735775669573	306077872396634	0.00220762178832353	0.0676296443999881	UP
ENSG00000271383	926976529188221	-142703820389938	0.512854908383535	-278253786903835	0.0053935570513637	0.0968105507923647	DOWN
ENSG00000010292	304487485952913	125570116364202	0.450850340114785	278518402209106	0.00534973522900837	0.0966337099939458	UP
ENSG00000158517	408592999974888	526591084746989	166022703481849	317180164943261	0.00151496441388827	0.0563002296469254	UP
ENSG00000182487	827212503588362	508733412036865	161875715847361	314274077105284	0.00167373997125719	0.0591710506272669	UP
ENSG00000165178	18141590854534	56321638684938	176405784619446	319273196207475	0.00140933699633901	0.053980917393562	UP
ENSG00000100365	128311890531961	449872497735411	107693067089213	417735802215323	2.94915e+09	0.00444786042330971	UP
ENSG00000111912	186095670726139	-109848044589335	0.353788013544752	-310491142672474	0.0019033601220446	0.0612622956639252	DOWN
ENSG00000245532	630127851767162	214124717056717	0.72752645478278	294318805383715	0.00324851023437958	0.0796485958743953	UP
ENSG00000157191	945678435627372	0.780327195528522	0.258817254678977	301497362104547	0.00257001606715471	0.0708923912550209	UP
ENSG00000123405	17946724113189	551359661559652	194237120175696	283859059000114	0.00453132549309804	0.0916754439232447	UP
ENSG00000066136	509010667673769	13246374964874	0.467489137527221	283351502773744	0.004603914321318	0.0916754439232447	UP
ENSG00000135842	959912411674488	237049536294901	0.668624001100607	354533393812814	0.000392115974167486	0.0263006630252129	UP
ENSG00000131669	2043717291236	412829969846533	128647572244763	320899930440266	0.00133197814336149	0.0527405708307866	UP
ENSG00000171840	194597289050411	254364649220251	0.730489900544012	348211041700672	0.000497478515023836	0.0299050292238857	UP
ENSG00000123609	464317858654986	271965889047807	0.898898071989274	302554758456588	0.00248183348898514	0.0694445396745689	UP
ENSG00000135838	438068700054708	38137420755251	135866765160311	280697201484499	0.00500095860772521	0.0948396078822174	UP
ENSG00000156642	186444901762855	300931524137745	105969781448338	28397862109818	0.00451437775024963	0.0916754439232447	UP
ENSG00000125458	202393601182204	129828474741366	0.352459058286236	36835051246131	0.000230048656863143	0.0195449338870926	UP
ENSG00000070081	355966571735913	-109865376681279	0.317769742275474	-345738948883424	0.000545435900254702	0.0310314067537764	DOWN
ENSG00000272325	310535422675441	-108261160880568	0.324924981334447	-333188172962098	0.000862609070869447	0.0395434892056123	DOWN
ENSG00000165609	384411915176948	134184713061444	0.434766132091809	308636536189779	0.00202619684549037	0.0639154767300231	UP
ENSG00000123240	122254271551085	199443929487373	0.576244251430313	346110054880943	0.000537971838684478	0.0308824914963738	UP
ENSG00000091039	461044331097367	147229624054428	0.471461176278945	312283665044177	0.00179117129020329	0.0599596426721253	UP
ENSG00000167770	101644272327275	0.71308783269751	0.253115028279227	281724810077598	0.00484370933457432	0.0946335925181039	UP
ENSG00000170515	951395010229886	0.96661186899348	0.31017984714441	311629487825318	0.00183139040288311	0.0607792689956833	UP
ENSG00000164951	235291005413598	186814483595469	0.4680126843288	399165428311817	6.5614e+08	0.00836184554028002	UP
ENSG00000141959	105343379606172	0.994743494457618	0.306568109765127	324477159486591	0.00117544864897326	0.0489539790278273	UP
ENSG00000108518	600438585469138	172681291334541	0.476684386816134	362254976480166	0.000291713316535702	0.022668259182506	UP
ENSG00000171314	191875113137751	150576762760796	0.531047330044822	283546784329162	0.00457586213983464	0.0916754439232447	UP
ENSG00000156873	458185704376881	0.858062267182198	0.280610454130196	305784141165346	0.00222937524929285	0.0676456147071145	UP
ENSG00000173868	270617005416571	685840181499729	222171955050885	308697909843143	0.00202201813881562	0.0639154767300231	UP
ENSG00000135845	254761322039145	0.937718061183281	0.310088430338599	302403433807365	0.00249428126360828	0.0694445396745689	UP
ENSG00000104872	387746166008766	0.830385695373484	0.244732818253039	339302959570758	0.000691241694422663	0.0357397718851933	UP
ENSG00000137193	123708360556565	218817983942304	0.681916369546154	320886832630132	0.0013325850445318	0.0527405708307866	UP
ENSG00000145287	727624742556469	-163057270457759	0.571443155701615	-285342940642203	0.00432501359629305	0.0898079198718142	DOWN
ENSG00000178209	132324578313543	152776138011373	0.384533094391511	397302963619107	7.09642e+09	0.00869584582912905	UP
ENSG00000102007	782751199953313	0.806358439936044	0.269190141816063	2995497660115	0.00273997403520884	0.0736671500099186	UP
ENSG00000147471	413625317807305	171862240507027	0.610218370312851	281640555034284	0.0048564320077558	0.0946335925181039	UP
ENSG00000100417	276160788174011	0.783931901595904	0.279910594387501	280065105542467	0.00509996325490645	0.0955793113537173	UP
ENSG00000181222	135540591249929	-12748091265895	0.462379035677671	-275706515266445	0.00583227293756481	0.0996832008439481	DOWN
ENSG00000115241	774504126232422	0.838515178417645	0.299049053158934	280393858318624	0.00504825203759498	0.0951700058685066	UP
ENSG00000172531	203187508835142	204195165184519	0.597482028504321	341759509814348	0.000631770184946521	0.0335469968206603	UP
ENSG00000236428	167948604826625	228162730230919	431593062319531	528652451002556	1.24662e+07	2.83695e+09	UP
ENSG00000112640	256865610869905	110829100130103	0.39564286253523	280124098334351	0.00509064887155045	0.0955793113537173	UP
ENSG00000100239	275053019574344	139235701202619	0.382749743186698	363777386350073	0.000275004713425318	0.0218763604876086	UP
ENSG00000169230	10193157950986	328235101508178	0.986114914723056	332856847216798	0.000872935440280127	0.0397310330390355	UP
ENSG00000124126	17458561932194	155738582584365	0.522078545570836	298304888997272	0.00285392402267236	0.0754572774791214	UP
ENSG00000163421	295332919690634	736937841150572	210639800016037	349856884166461	0.000467762317943936	0.0295107078211758	UP
ENSG00000120685	182452224611964	126274482119209	0.457558090840338	275974755221346	0.00578460424447193	0.0996832008439481	UP
ENSG00000186654	230850315199221	147373660502251	0.528790303145655	278699627480984	0.00531990905407379	0.0966337099939458	UP
ENSG00000143106	533244351859239	107548745854595	0.371047423041631	289851752568373	0.0037493135395396	0.0843284014666096	UP
ENSG00000230034	266385085976796	235192128470361	51882359912951	453318100535462	5.8102e+08	0.00108889955296554	UP
ENSG00000235715	452383333933193	242775058042429	371014573530542	65435450616455	6007.74	2.01481e+06	UP
ENSG00000231631	785841428400499	250180508441008	379534607687518	659177064155869	4346.12	1.53853e+06	UP
ENSG00000170473	18097571046148	106209942747258	0.299488182538764	35463817586028	0.000390559967386366	0.0263006630252129	UP
ENSG00000115828	734868557081169	664673484411564	213929513147288	310697423012385	0.00189012874624392	0.0612622956639252	UP
ENSG00000104679	258589338080282	123945808168511	0.351514621775392	352604985654649	0.000421807553900822	0.0271490680147074	UP
ENSG00000084733	53687157791106	251117574441838	0.906528257001375	277010200732725	0.0056038739265044	0.0986405653582487	UP
ENSG00000144118	437508591726082	359899098218066	119490962907073	301193571013364	0.00259587568517309	0.0712970683875988	UP
ENSG00000138698	41704751483607	0.835693982193337	0.294843012309922	283436929926256	0.00459162360930193	0.0916754439232447	UP
ENSG00000126254	212720750015042	259047074757876	0.766517941437134	337953048133736	0.00072609755288932	0.037013548856086	UP
ENSG00000198771	819697296684383	0.892600363045724	0.27936952177014	319505276520514	0.00139805277871937	0.053980917393562	UP
ENSG00000168476	220076021272168	293781683548067	0.820417742399459	358087920781491	0.000342439950960249	0.0245171614327944	UP
ENSG00000129625	624695726310213	120623627988026	0.378345957924178	318818334018517	0.00143169727550408	0.053980917393562	UP
ENSG00000157916	484249528478684	142829009373992	0.495429197869653	288293483686786	0.00393988934244089	0.0859759414042238	UP
ENSG00000129465	171574063512578	128800481027211	0.433297598320938	297256392664817	0.00295323703735558	0.0774404378684353	UP
ENSG00000141452	322243577160988	132878637763242	0.463176899513462	286885287031418	0.00411963382169108	0.0876451843639616	UP
ENSG00000163162	218072665714786	312483914621941	107004054514062	292029975911684	0.00349694844591829	0.082536506442051	UP
ENSG00000142327	704833741574462	111642196059848	0.337008980730836	33127365276065	0.000923879687030462	0.0405997335569524	UP
ENSG00000155876	260799184359834	29180957090295	0.84077170563134	347073490875658	0.000519036129094688	0.0303421854549665	UP
ENSG00000171848	339384735855555	354329200667656	117412268073611	301782093541972	0.00254599294914359	0.0705350742258389	UP
ENSG00000196154	250373649178201	146956397306172	0.478976214440442	306813559579054	0.00215398855905254	0.0666272577586544	UP
ENSG00000125910	3842436405107	277845837512201	0.714036214216804	389120092202827	9.97493e+09	0.0105933744226605	UP
ENSG00000171222	334239287960724	235054125786644	0.6002897400708	391567788179956	9.01505e+09	0.010257844400105	UP
ENSG00000132581	321439527114526	193048727178942	0.627726005450729	307536609129849	0.0021024431448477	0.0653500864339978	UP
ENSG00000140612	542255116088622	0.727428755007413	0.250569740159578	290309897174392	0.00369489848545735	0.0840853326761937	UP
ENSG00000143416	540434385608229	552586674741833	183651408014063	300888885479996	0.00262205019449095	0.0717068834304564	UP
ENSG00000110876	497873774922238	169453667165323	0.510116653640634	332186110678714	0.000894191931408123	0.0401252886403701	UP
ENSG00000197249	600577464699019	924797188953434	318767487876909	290116534503839	0.00371777651203658	0.0843048823298828	UP
ENSG00000087365	107860735231495	0.975307570710924	0.343131896046071	284236931031318	0.00447795861098014	0.0916754439232447	UP
ENSG00000125089	240707424047646	150643937341873	0.529820978244101	28432988410751	0.0044649184224649	0.0916754439232447	UP
ENSG00000182199	631200442972765	171379052492345	0.487851148246774	351293736026332	0.000443181945704014	0.0282395535802597	UP
ENSG00000147955	289479829941542	141706924476975	0.509155712200225	278317459828967	0.00538298293797928	0.0968105507923647	UP
ENSG00000101307	865402526138591	419555430316933	137709953101585	304666017863964	0.00231399151694757	0.0689007193737847	UP
ENSG00000117090	236742459957541	138644504269423	0.434571854642426	319037008007578	0.00142090711572654	0.053980917393562	UP
ENSG00000163950	224606784818175	295884259142569	0.943636744127206	313557373622876	0.00171518304469601	0.0591710506272669	UP
ENSG00000141469	21436233878294	343225492111036	0.941387723298608	364595249774853	0.000266403187973986	0.0217630912021825	UP
ENSG00000147454	147819599290143	604419181067496	166145927870688	363788140229303	0.000274889944515142	0.0218763604876086	UP
ENSG00000013306	216354844926647	578204367153616	162770797192614	355226107585749	0.000381935700068906	0.0263006630252129	UP
ENSG00000109062	884960377971282	261652156452616	0.780121311083547	335399318971553	0.00079654323234277	0.0381670214141736	UP
ENSG00000108055	498797229093682	114773620677269	0.294416370826716	389834370809566	9.68529e+09	0.0104601111054421	UP
ENSG00000163866	363446753428368	119214019291108	0.277271412736577	429954239113601	1.71151e+09	0.00294750013143811	UP
ENSG00000186577	181048627645966	154765027071226	0.428379099861113	361280527274565	0.00030290217656287	0.0229772936792692	UP
ENSG00000143740	21259424978694	112107547008493	0.376153340955746	298036823822023	0.00287902064489932	0.0758062791293325	UP
ENSG00000086300	217340538040302	263551734046534	0.929384796717593	283576549753501	0.00457159996191498	0.0916754439232447	UP
ENSG00000167208	861581284522863	237671981219415	0.629124276757505	377782244303735	0.000158205603770195	0.0148247956944659	UP
ENSG00000065526	410241633343116	157645379654858	0.389494830067157	404743189088483	5.17826e+09	0.00687414581211272	UP
ENSG00000162032	761220765626475	109180998292877	0.370763418470646	294476188463348	0.0032320329446478	0.0796485958743953	UP
ENSG00000176101	226324329319563	109137240702503	0.348159732852435	313468877656681	0.00172036523083755	0.0591710506272669	UP
ENSG00000149136	229022051241898	140489999280862	0.509917741251318	275515025102098	0.00586651882087822	0.0996832008439481	UP
ENSG00000136840	297037367577572	298992815713006	0.953181872977144	313678663211607	0.00170810383561552	0.0591710506272669	UP
ENSG00000113532	472032160636336	188359703378783	0.616397287785022	30558165506477	0.0022444853690342	0.0677813306705495	UP
ENSG00000165283	425538683333411	128613941557822	0.401718629511191	320159265987537	0.00136670111462745	0.0537569105086797	UP
ENSG00000082146	163089340115838	59747019616783	156327822611923	382190569909634	0.000132424332386374	0.0131844975932184	UP
ENSG00000135604	472760640168766	360958666301331	127374744362617	283383231195139	0.00459934596537897	0.0916754439232447	UP
ENSG00000105705	218504801282637	0.849484200639568	0.291503898346296	291414353447312	0.00356665876973688	0.0825939950780732	UP
ENSG00000137501	181288181545619	-148033199161471	0.531464546900371	-27853823933287	0.00534646307790766	0.0966337099939458	DOWN
ENSG00000177156	303368576281122	322952223907656	10926655841035	295563646010348	0.00312024632804629	0.079211990447454	UP
ENSG00000175463	188170695835954	16304700993435	0.511170248510912	318968113675085	0.00142429849311551	0.053980917393562	UP
ENSG00000095383	170477449481134	189078804010621	0.653327004299265	289409136261587	0.00380257501724097	0.0847203077267814	UP
ENSG00000105254	495299963335738	146497957010487	0.501565426950493	292081449674854	0.00349117632794516	0.082536506442051	UP
ENSG00000124659	599390027259438	0.890450796821418	0.309898666465937	287336117633567	0.00406129523325496	0.0874373348067454	UP
ENSG00000276776	263797643233784	-206459915387635	0.686957758343684	-300542373792282	0.00265211092896598	0.0722190206810735	DOWN
ENSG00000164081	485168612966733	106640212968205	0.300730635521823	354603756225781	0.000391070459286273	0.0263006630252129	UP
ENSG00000145365	179950967091506	178591192221493	0.513961960148775	347479397443726	0.000511245840508738	0.0303421854549665	UP
ENSG00000125304	116243891492586	188319642354172	0.639688494572254	294392730136717	0.00324076114188743	0.0796485958743953	UP
ENSG00000126062	233697739940145	266669857397183	0.815470961061213	327013309033289	0.00107496895104569	0.0458623077275391	UP
ENSG00000170006	16602554870593	296986459808514	0.951320533949978	312183380059501	0.00179728370219334	0.0599596426721253	UP
ENSG00000168701	168011009074457	100843631122157	0.354282903921429	284641539306457	0.00442144768334494	0.0911762609652879	UP
ENSG00000183726	922618477053136	163262501505535	0.570221682982924	286314088674218	0.0041946400405631	0.0885041269485698	UP
ENSG00000173535	200322195282594	737120185677621	217353245414444	33913465808716	0.000695500896698677	0.0357397718851933	UP
ENSG00000028137	205726418477794	236997885767306	0.684187493388894	346393186162197	0.000532341335258768	0.0308370817115352	UP
ENSG00000164938	262548052012427	157711133832985	0.567881171733005	277718546913076	0.00548318807880767	0.0977505717612051	UP
ENSG00000170638	686714424337291	182604251051585	0.563381692655592	324121733865455	0.00119020403540806	0.0492466241144165	UP
ENSG00000171206	22192135717903	280291629548924	0.791445129745147	354151689124906	0.000397833385634508	0.0264061909714905	UP
ENSG00000099899	277935967601684	177327347858394	0.464488266812689	381769272828377	0.000134705549257422	0.0132052886133583	UP
ENSG00000100991	617298542534918	174265381636141	0.625736669751484	278496354872971	0.00535337407844678	0.0966337099939458	UP
ENSG00000187688	615766972103413	104590548636845	0.369254181339554	28324810908686	0.00461882979171847	0.0916859296972901	UP
ENSG00000166925	194385524851277	203540914901099	0.654384288317257	311041873307354	0.00186822295779806	0.0612622956639252	UP
ENSG00000274129	173015549862979	217977888491911	275488846336978	791240340181613	0.252467	321.744	UP
ENSG00000168785	27337676250477	284675633009276	103108334595738	276093716502569	0.00576357640530151	0.0996832008439481	UP
ENSG00000183311	335368141310553	107968791227014	285778505812673	377805849743601	0.000158055757614348	0.0148247956944659	UP
ENSG00000227739	288930698117596	222206048316413	359888914561494	617429543744517	66459.2	2.11739e+07	UP
ENSG00000232575	507512485790041	11203870133685	267675729051743	418561300771474	2.84398e+09	0.00441995382836888	UP
ENSG00000074966	475470582859541	-119539558863138	0.347796385211114	-343705581616603	0.000588074402910034	0.0320274367123311	DOWN
ENSG00000160087	261516415844774	193739260787548	0.581346516557069	333259519528795	0.000860400299117001	0.0395434892056123	UP
ENSG00000138629	680755421022624	184620689097335	0.610183837442871	30256568228853	0.00248093711161624	0.0694445396745689	UP
ENSG00000144224	67387649302798	0.721979370701499	0.261636487309033	275947509511061	0.00578942997689091	0.0996832008439481	UP
ENSG00000167671	711714716897248	379554401597974	123399226200068	307582481094817	0.002099211457917	0.0653500864339978	UP
ENSG00000136731	44539341609652	-0.833272754043996	0.288273786234773	-289056027232864	0.00384555782096035	0.085038017694366	DOWN
ENSG00000167118	203220436650773	0.930598833456561	0.318704365519391	291994379160753	0.00350094523998458	0.082536506442051	UP
ENSG00000103005	625405481474086	202769043080761	0.695300675930641	291627852668719	0.00354234116229766	0.0825939950780732	UP
ENSG00000213585	520217574880004	0.907878754131211	0.299158610181316	303477394008803	0.00240716038729902	0.0694445396745689	UP
ENSG00000167397	217477645167414	122442837382268	0.42630487930052	287218944299141	0.00407638519133298	0.0874373348067454	UP
ENSG00000062716	236941785899966	23672719741681	0.758266846761764	312195104438196	0.00179656810802759	0.0599596426721253	UP
ENSG00000163159	183379765046013	0.937837756892627	0.338205167001935	277298470986181	0.00555447304937475	0.098588028608958	UP
ENSG00000065268	183205797079763	276523423241744	0.771613425782881	358370414513177	0.000338755773790769	0.0245171614327944	UP
ENSG00000175155	181096451728344	14478327286096	0.524277753907828	27615757445702	0.00575231719594405	0.0996832008439481	UP
ENSG00000166913	283563772888876	112718691599177	0.303371441442695	371553403521236	0.000202774967018377	0.0176997546553575	UP
ENSG00000109906	15794391371664	-197851245675881	0.618806841456938	-319730216960843	0.00138719527813597	0.053980917393562	DOWN
ENSG00000160445	375101663091281	348630620330354	123620862249112	282016007644259	0.00479996982579866	0.0945232050740388	UP
ENSG00000121741	284317670667006	-0.917534736531428	0.320300407246939	-286460683711852	0.00417527282773566	0.0883881676356533	DOWN
ENSG00000122482	296303180650512	-109835023508842	0.39386728336825	-278863028605884	0.0052931452302807	0.0966337099939458	DOWN

## Sheet: Moderate to severe
Ensembl ID	baseMean	log2FoldChange	lfcSE	stat	pvalue	padj	diffexpressed
ENSG00000127220	159646566290062	-238824657198273	0.537887741421546	-444004647823168	8.99395e+07	0.0230469371362861	DOWN
ENSG00000122971	54035258057148	-149102762109821	0.335728006540921	-444117735800654	8.9468e+08	0.0230469371362861	DOWN
ENSG00000172493	395359234609647	-0.6073473107643	0.149827804322426	-40536355285385	5.04278e+09	0.0362456960751575	DOWN
ENSG00000161618	186252030036879	-13250314966633	0.314020528293895	-42195696690988	2.44769e+09	0.0264949141325655	DOWN
ENSG00000198899	758328816940977	116054699944196	0.252746837305775	459173698002766	4.39572e+08	0.0230469371362861	UP
ENSG00000228253	892847482243114	104682743281338	0.244899133468699	427452485431998	1.91545e+09	0.0264949141325655	UP
ENSG00000172232	272356580236857	-194013511671035	0.442536497902806	-43841245318854	1.16453e+09	0.0230469371362861	DOWN
ENSG00000133639	158870508438077	-0.891224467419996	0.229016878206228	-389152308074627	9.96169e+08	0.047734079654953	DOWN
ENSG00000183049	426579498614224	-122135817510354	0.3032748754176	-402723164397238	5.64374e+09	0.0363831944642379	DOWN
ENSG00000079385	216024840404626	-123466961168396	0.336781784991627	-366608191626117	0.000246295059386867	0.0778772298626894	DOWN
ENSG00000160226	129935604312159	-0.847736226192986	0.212067232584865	-399748804122173	6.40182e+08	0.0363831944642379	DOWN
ENSG00000171811	1174650249431	340094508417808	0.850047210465225	400088964743119	6.31048e+09	0.0363831944642379	UP
ENSG00000196337	3153244407814	360209017705804	0.918935540045418	391985076219819	8.86038e+09	0.0451104190250758	UP
ENSG00000104853	164668375316038	-101125794262655	0.271843278768345	-372000347850536	0.000199220034106988	0.0715961646103908	DOWN
ENSG00000198712	207177590856479	126012770375395	0.327533044439039	384732998745869	0.000119412086104161	0.0521105814323838	UP
ENSG00000198938	637304905570568	100366123971606	0.260615025790443	385112576173212	0.000117576097619557	0.0521105814323838	UP
ENSG00000095713	230298155395728	407956338003227	111503381480089	365869027995418	0.00025350748523696	0.0778772298626894	UP
ENSG00000153904	340058596129349	252662616366744	0.684916001262841	368895771015551	0.000225174640088971	0.076930922378238	UP
ENSG00000198171	926077151181684	-124031632023179	0.327522780412822	-378696198984524	0.000152500417689384	0.0581930872896204	DOWN
ENSG00000023892	883398279997876	-118712024775248	0.300228175805282	-395406008969125	7.68361e+09	0.0408200127691163	DOWN
ENSG00000183784	109316455278766	-117280377981324	0.32323379113904	-3628345216261	0.000285243682480584	0.0829855370531012	DOWN
ENSG00000144045	275442470102383	432394335481903	102203261131861	423072933968353	2.32935e+09	0.0264949141325655	UP
ENSG00000125898	178630434164697	-183318470492543	0.494378334958286	-370806035640722	0.000208852882611584	0.073970242684955	DOWN
ENSG00000023909	96831087663269	-10263777864746	0.255090091502414	-402358939318066	5.73178e+09	0.0363831944642379	DOWN
ENSG00000203618	29183977594458	-424516142136331	111287894266578	-381457610402303	0.000136416893079618	0.0573541320021675	DOWN
ENSG00000113070	280277569716019	21278568648958	0.589315972204153	361072322023992	0.00030534437786245	0.0858392813223585	UP
ENSG00000163312	142458443722797	-0.501674637928775	0.138948245774762	-361051436908387	0.000305590370531353	0.0858392813223585	NO
ENSG00000138646	301457824433138	-16078697318999	0.412698640215265	-389598989485699	9.77985e+09	0.047734079654953	DOWN
ENSG00000229391	852002054014479	324570982954692	0.816905731439077	397317548969722	7.09208e+09	0.0393900336259697	UP
ENSG00000127415	298439426395383	-166653784931983	0.416338262145261	-400284576472189	6.25851e+09	0.0363831944642379	DOWN
ENSG00000244242	164502603640265	358328054780461	0.974322318284786	367771576259556	0.000235331988698517	0.076930922378238	UP
ENSG00000211962	536554606883105	604910321233387	138576013422193	436518778607401	1.27014e+09	0.0230469371362861	UP
ENSG00000143543	373453697238935	-121515183083071	0.331044858646576	-367065610322017	0.000241928662493485	0.0777927980791551	DOWN
ENSG00000171223	226357033153365	-143631182767807	0.329677949574138	-435671184419044	1.32031e+09	0.0230469371362861	DOWN
ENSG00000111262	328809462193725	489256970443872	117325585985692	417007906956918	3.04494e+09	0.0296415324943978	UP
ENSG00000174943	685331252088668	-0.925344309058685	0.244510465872614	-378447730552676	0.000154031961643525	0.0581930872896204	DOWN
ENSG00000276154	27865334663227	-212309021237482	521145996543649	-407388759859158	4.62348e+09	0.0353089406299429	DOWN
ENSG00000102554	199810077112816	-217804873501874	0.543573940015984	-40069042584247	6.15198e+09	0.0363831944642379	DOWN
ENSG00000100097	48157397765863	0.969453140152778	0.271427081760566	357168906604523	0.000354686358895441	0.0963091693187422	UP
ENSG00000224924	24804568425881	307450817221427	0.856088372921792	359134438623563	0.000328976582606011	0.0903317946710753	UP
ENSG00000260941	135916651045734	342236958936672	0.810670099375979	422165513690603	2.42515e+09	0.0264949141325655	UP
ENSG00000225539	250219716236549	35859835769972	0.869202262019363	412560313484011	3.69764e+09	0.0311962898631964	UP
ENSG00000128011	845737394201554	-172572519712047	0.417763298071265	-413086837711167	3.61395e+08	0.0311962898631964	DOWN
ENSG00000147650	401218862561733	113002553142362	0.277313969824037	407489580182581	4.6035e+09	0.0353089406299429	UP
ENSG00000223448	628999757605594	-145592029135008	0.343042342783357	-424414164017515	2.19432e+09	0.0264949141325655	DOWN
ENSG00000178573	118117546945307	111167515454729	0.249429869728445	445686459186935	8.31671e+08	0.0230469371362861	UP
ENSG00000179632	391628483123009	-142372065098941	0.367785109399815	-387106659460129	0.000108360181277334	0.0502896016489035	DOWN
ENSG00000005059	397104793029028	-0.798490736781386	0.215605220207493	-370348517541894	0.000212657613996256	0.0742418110120072	DOWN
ENSG00000161013	473626085854595	-105694476381103	0.273148732779039	-386948441260402	0.000109065753637445	0.0502896016489035	DOWN
ENSG00000182208	745163419691274	-143406537438364	0.32558862866781	-440453151036421	1.06013e+09	0.0230469371362861	DOWN
ENSG00000111639	1278443794421	0.876134648514921	0.242108660869284	361876624061769	0.000296010865542446	0.0851048650838387	UP
ENSG00000120333	123439605491529	0.605593077228257	0.165587116925365	365724754723047	0.000254938145061591	0.0778772298626894	UP
ENSG00000248527	103609536655448	102054699331041	0.267215347085515	381919303827938	0.00013388895756695	0.0573541320021675	UP
ENSG00000137409	439631530144311	-0.887443993520903	0.213221251579176	-416208040684615	3.15361e+08	0.0296415324943978	DOWN
ENSG00000237973	483830049994647	-302465922085285	0.602998165209251	-501603387102055	5.2749e+07	0.00644540438984293	DOWN
ENSG00000255823	261292835714578	349787714496	0.743434149805698	470502618944018	2.53833e+08	0.0206772660899951	UP
ENSG00000167306	154376711299565	241036111271779	0.558579991735185	43151583450567	1.59489e+09	0.0259838730993092	UP
ENSG00000198888	207507471735347	104493564989382	0.287259307678517	363760415054417	0.000275185927996308	0.0825176497774788	UP
ENSG00000077150	105189180664929	-0.746730271074454	0.197148652193891	-378765090587616	0.000152078319265898	0.0581930872896204	DOWN
ENSG00000196338	276660300595193	-105974851041981	0.263731159276729	-401829087365378	5.86218e+09	0.0363831944642379	DOWN
ENSG00000007171	224910573933481	337757091809326	0.893662672893436	377946961481294	0.000157162769503026	0.0581930872896204	UP
ENSG00000181396	993391592264786	-0.931196056928159	0.254580840219038	-36577617393633	0.00025442738958836	0.0778772298626894	DOWN
ENSG00000225553	1486897383405	-110457857965785	0.262035398592055	-421537924109825	2.49359e+09	0.0264949141325655	DOWN
ENSG00000067113	319243899848862	-102268275805761	0.277791244133019	-368147945501083	0.000231884477610553	0.076930922378238	DOWN
ENSG00000007062	729368270514541	290081060869627	0.804129222845865	360739359580804	0.000309288307906852	0.0858907689616779	UP
ENSG00000196415	383308160674567	-369995688778181	0.946455421923774	-390927750222112	9.25726e+09	0.0461691544356964	DOWN
ENSG00000185236	185866715566306	-115513236294822	0.216765954688673	-532893813794359	9.87886e+06	0.00241419666865234	DOWN
ENSG00000225449	495696439136452	391855888723665	0.868527061291049	451172918137034	6.43013e+08	0.0230469371362861	UP
ENSG00000136238	419900714921215	-157560557356435	0.357340202064277	-440925920023109	1.03725e+09	0.0230469371362861	DOWN
ENSG00000076864	217432017207097	-240924327957445	0.662969684659247	-363401726402128	0.000279042178307855	0.0825176497774788	DOWN
ENSG00000228016	298473330121004	460995605502219	101064848297762	456138423266625	5.08175e+08	0.0230469371362861	UP
ENSG00000131759	13453401629324	-139409196391776	0.328244555971887	-424711374051595	2.16542e+09	0.0264949141325655	DOWN
ENSG00000105122	260379775217432	-152755684367134	0.376457973419274	-405770883213583	4.95565e+09	0.0362456960751575	DOWN
ENSG00000161847	100345982240595	-106511455331827	0.281086799268535	-378927276588583	0.000151088944917006	0.0581930872896204	DOWN
ENSG00000180537	263096762167555	-333312286153031	0.891396799610296	-373921340416243	0.000184596970799402	0.0673310563044147	DOWN
ENSG00000134321	715554618769577	-288657048343194	0.699718209100232	-41253328066791	3.70199e+08	0.0311962898631964	DOWN
ENSG00000078808	178015573555861	-133618042062834	0.324731583479162	-4114722708252	3.87645e+09	0.0315775723977639	DOWN
ENSG00000136052	198871577315542	157954220183676	0.41051200566751	384773692371886	0.000119213967920482	0.0521105814323838	UP
ENSG00000129194	229206112522818	225480304825089	0.620662830912977	36328952467383	0.000280258815432144	0.0825176497774788	UP
ENSG00000072310	672310449794913	-106922799916335	0.290726944850982	-367777400100085	0.000235278278374204	0.076930922378238	DOWN
ENSG00000118046	618018235335915	-101312538940595	0.238046428301262	-425599912015391	2.08118e+08	0.0264949141325655	DOWN
ENSG00000233452	292597634945929	115224712918822	0.29137782281718	395447779123251	7.6702e+09	0.0408200127691163	UP
ENSG00000102125	251745493441386	-0.766723851553437	0.208525437157078	-367688403873663	0.000236100301921919	0.076930922378238	DOWN
ENSG00000166848	438037171327799	-0.949638788130027	0.249463029949608	-380673155586163	0.000140815448077995	0.0573541320021675	DOWN
ENSG00000150779	699848620216807	0.909857519923562	0.238884588549929	380877446069901	0.000139657270724299	0.0573541320021675	UP
ENSG00000163444	306305016880191	-0.935543119964508	0.223693042657594	-418226292981557	2.88622e+09	0.0293889258496862	DOWN
ENSG00000141933	448363549197849	-0.906930871378233	0.226113950640172	-40109461128362	6.04759e+09	0.0363831944642379	DOWN
ENSG00000154370	197994372273933	-0.723301154286933	0.203089261268897	-356149384643858	0.000368750752443031	0.0990278119582724	DOWN
ENSG00000025708	92120116778655	-224185281892268	0.593022494788811	-37803841146381	0.000156586590653772	0.0581930872896204	DOWN
ENSG00000109103	300993270267377	-153393778061575	0.389576342131079	-393745105830793	8.23517e+09	0.0428193906743337	DOWN
ENSG00000110057	460274752064747	-16547783727273	0.46515515598086	-355747614844322	0.000374435087480214	0.0994613550852335	DOWN
ENSG00000152518	116909637163291	-113001152544171	0.282618094427609	-399836934620321	6.37804e+09	0.0363831944642379	DOWN

## Sheet: Severe
Ensembl ID	baseMean	log2FoldChange	lfcSE	stat	pvalue	padj	diffexpressed
ENSG00000151726	199899229942477	528679499115565	156974260262366	336793750919377	0.000757327597289984	0.0963533215659651	UP
ENSG00000168615	363926744534999	217148922821193	375594559915653	578147145874419	740500	7.49735e+08	UP
ENSG00000282608	352686425687442	820517294401613	240810911629469	340730944810395	0.000656067000991679	0.0889151592210139	UP
ENSG00000235758	568367901791015	220765043172535	423152149951884	521715518159692	1.81692e+07	0.000100880106010184	UP
ENSG00000204310	523354620606686	211707622458158	474611368932634	446065215281869	8.17106e+08	0.00351600809892262	UP
ENSG00000158578	46172021068304	105482290513857	275333320946966	383107609900128	0.000127584034223703	0.0335622334612732	UP
ENSG00000162551	815036925677534	24994965541763	300208535216123	832586772516941	0.000837132	144.087	UP
ENSG00000182718	343429191345962	181954993291243	0.541458500197614	336046055653085	0.000778126405860397	0.0963533215659651	UP
ENSG00000128383	479127333026936	23743962488759	462818874630448	513029260263383	2.89292e+07	0.000155603009589193	UP
ENSG00000166377	804469704610869	224561730318866	413527800412983	54303901719449	5.6231e+06	3.72249e+09	UP
ENSG00000156127	171536517615334	204716753711581	0.579410350639403	353319117419404	0.000410575461355799	0.0673796446007062	UP
ENSG00000171552	11140126194241	438182317836144	127535624598218	343576407938231	0.000590885277480812	0.0826855072845507	UP
ENSG00000259040	550748317972266	845111839976488	251025155621116	336664203189284	0.000760893879478166	0.0963533215659651	UP
ENSG00000278615	125571387950893	141214312790024	0.401880247853791	351384059167296	0.000441677782439866	0.0684879098320268	UP
ENSG00000136197	261650340841565	755289359765605	22308217376677	338570019743152	0.000709969018205908	0.0932823415370999	UP
ENSG00000106144	847281756696578	116770954740479	0.255617959807274	456818272192296	4.91971e+07	0.00228859623094795	UP
ENSG00000136280	104297091786536	10823781718434	0.275087560393618	393466782101904	8.33118e+09	0.0238993897245751	UP
ENSG00000183625	249334082818368	688136644514211	159102077108292	432512671752132	1.52444e+09	0.00610202250079012	UP
ENSG00000160791	481368209029907	304798441385722	0.836000813697303	364591082199691	0.000266446372168329	0.0515289321096773	UP
ENSG00000116815	214635022689355	157230995709887	0.426824939063082	368373497703819	0.000229841210443542	0.0487288950570888	UP
ENSG00000274131	187880053042487	397117510678988	107370054588764	36985872103724	0.000216802859394909	0.0482620969424941	UP
ENSG00000171310	250037980383583	21774408363692	0.607723678377093	358294552909965	0.000339741473278494	0.059669696306831	UP
ENSG00000213380	156517371385618	135842349698636	0.404020265045979	336226574385264	0.000773056873499951	0.0963533215659651	UP
ENSG00000140848	995507361491601	236826531514791	0.539011867273394	439371646329021	1.11429e+09	0.00465661837471137	UP
ENSG00000184371	615077007382657	319623189076413	0.72815946212899	438946694645566	1.13629e+09	0.00465661837471137	UP
ENSG00000100368	609744526950608	372853669182098	111182665606541	335352338557498	0.000797896709971168	0.0973999870356294	UP
ENSG00000163464	302847351060906	931193460040368	255089818530658	365045326153796	0.000261777943153535	0.0514572004590679	UP
ENSG00000180871	582143424446617	879323982301226	211615720692338	415528666501884	3.2488e+09	0.0110301250759019	UP
ENSG00000103018	217803906471221	115590520986949	0.324701879593454	355989688546539	0.000371000441149862	0.0638565959307143	UP
ENSG00000198876	331909300663857	628293806944486	156276892586858	402038840512064	5.81023e+09	0.017544846161246	UP
ENSG00000172795	706465406880167	179794752788741	0.510346480500839	352299388079046	0.000426701212030966	0.0673796446007062	UP
ENSG00000240247	427818939473412	233392749805607	41945895324348	556413799254707	263451	2.06115e+09	UP
ENSG00000239839	272835027444925	223107667324501	364692093387496	611769959836894	94935.8	1.08936e+08	UP
ENSG00000164821	150147538261184	186824518793112	336671368947146	554916562633044	2.87036e+06	2.14803e+09	UP
ENSG00000124795	488388128540833	112455418313416	0.321516419615946	349765708537513	0.000469364208632097	0.071492891672351	UP
ENSG00000062282	620117192938242	691162259131705	170824749453381	404603115967297	5.20933e+09	0.0166042576543977	UP
ENSG00000233561	155977178346904	299682202458917	431274081892558	694876448739565	368.499	686261	UP
ENSG00000115325	245275926042789	293388682271985	0.831272806133578	352939107483374	0.000416517127196467	0.0673796446007062	UP
ENSG00000282899	149756562929231	243873585072467	0.614935320837297	396584123254473	7.31375e+09	0.0213363265689448	UP
ENSG00000104529	706026101836984	250261115495866	433901175118642	576769849557188	803614	7.68434e+07	UP
ENSG00000166947	639369944799256	609593548999648	168032545123323	36278302429583	0.000285813074314825	0.0530954974645404	UP
ENSG00000077348	107317027860109	146714390469737	0.435183612560276	337132158094339	0.000748084778752092	0.0963533215659651	UP
ENSG00000198734	50875118853001	235777980445455	0.606283538766823	388890618612251	0.000100697029807961	0.0279547947912037	UP
ENSG00000178761	163490725909141	209135313231365	0.606661447992808	344731503746129	0.000566187942804609	0.0821314685524784	UP
ENSG00000026103	351081324763891	164187420890302	0.487868438291088	336540362121844	0.00076431763685202	0.0963533215659651	UP
ENSG00000049768	323832700202926	506303751350196	148558412176701	340811229691913	0.000654139684419598	0.0889151592210139	UP
ENSG00000180549	603592897447869	360051947592818	0.844047052235246	426578052300889	1.99205e+09	0.00729512450306796	UP
ENSG00000261992	156449666995988	360096963307792	104545576128724	344440173025031	0.000572324640147928	0.0821314685524784	UP
ENSG00000281887	778981312218662	208339295296813	385183355514675	540883432043511	6.34363e+06	3.95961e+09	UP
ENSG00000137198	376741586777948	552972441506779	155893647116819	354711337975439	0.000389476937489344	0.0657223240006529	UP
ENSG00000233210	221500599767815	192464166694428	480987763040274	40014358260984	6.29593e+09	0.0186837065527185	UP
ENSG00000206172	618022023370061	108299872217003	288347915060685	375587498852594	0.000172736906903417	0.0396419685549548	UP
ENSG00000237105	263359734149911	204255800196901	557307333363698	366504777470072	0.000247292416220864	0.0494929891627152	UP
ENSG00000230389	300815329960646	204990595504208	555780058076031	368834024404965	0.000225721680493924	0.0487288950570888	UP
ENSG00000206337	229509689272382	228880892089579	360390916685672	635090623799507	21405	2.65106e+07	UP
ENSG00000241674	324809534694339	96771936107998	276269425908681	350281019297392	0.000460377393111911	0.0707501400914483	UP
ENSG00000232062	671049575911386	19754043615723	434650663900725	454480925864521	5.4985e+08	0.00249053214294076	UP
ENSG00000231526	461056722951675	196925162033481	522448054207031	376927735585833	0.000163720877602838	0.038602243086302	UP
ENSG00000233192	461500008614391	199145313615853	493673119971328	403395091933341	5.48468e+09	0.0169581392460783	UP
ENSG00000225103	461056722951675	196925162033481	522448054207031	376927735585833	0.000163720877602838	0.038602243086302	UP
ENSG00000196735	224617529585829	239945341557273	331235330711374	72439537485919	43.579	10715.5	UP
ENSG00000237541	461056722951675	196925162033481	522448054207031	376927735585833	0.000163720877602838	0.038602243086302	UP
ENSG00000225890	496159132495357	19749150387094	478808997838609	412464061374026	3.71314e+09	0.0122904963405168	UP
ENSG00000206301	463010649769693	198264851961555	512886444879186	386566761397366	0.000110785733023626	0.030267365663534	UP
ENSG00000236418	273932134636835	231523866921234	335159656318057	69078680132529	491.991	705680	UP
ENSG00000228284	226774928495578	222663168074977	321449536853852	692684675343651	430.324	686261	UP
ENSG00000257473	544997309316192	203106059804923	385580465978112	526754018229888	1.38264e+07	7.93266e+08	UP
ENSG00000206305	550790777831757	20302827752537	383116592382884	529938618065555	1.16193e+07	6.89623e+09	UP
ENSG00000223793	471706650820594	198565518358084	420365513542867	472363959366126	2.31661e+08	0.0011075960941281	UP
ENSG00000231823	461344898976949	198727736277339	478410162401562	415391962578197	3.26828e+09	0.0110301250759019	UP
ENSG00000056050	690665086311513	168029409246436	0.392226834100364	428398555728189	1.83575e+09	0.00718111374728389	UP
ENSG00000119471	164701561833988	24785146089394	0.681999519523195	363418820393333	0.000278857258048084	0.0527438585222376	UP
ENSG00000109854	323492404503945	256471299436636	0.743066734631531	345152443896999	0.000557429271765701	0.0820040395353097	UP
ENSG00000165949	173536726567195	191784380580263	351376651370912	545808549976236	4.81296e+06	3.31363e+09	UP
ENSG00000275214	104186705322657	209583302048193	330064275181005	634977238700733	21563.4	2.65106e+07	UP
ENSG00000211890	170328726033472	190625380337356	44633825159826	427087258720844	1.9471e+09	0.0072855264482262	UP
ENSG00000211893	507476466012932	175904804172855	477381062945267	368478806192241	0.000228893023049216	0.0487288950570888	UP
ENSG00000211897	459820975173298	22150490608244	529419902898119	418391724356963	2.86528e+09	0.0100647504970209	UP
ENSG00000239571	348873306637012	207195521001081	368823529646339	561774139518048	1.9347e+06	1.665e+09	UP
ENSG00000211651	179262406369492	225210182659701	410304046922707	548886086668618	4.04534e+06	2.90118e+09	UP
ENSG00000115590	358310577228719	642375924824061	177591172975863	361716133780685	0.000297851660341833	0.0542325285925318	UP
ENSG00000102554	199810077112816	-440273574573796	122248285251534	-36014703491988	0.000316422515937523	0.056147055096048	DOWN
ENSG00000187116	218842131223235	225849767368089	321615439636301	702235463644069	218.16	469371	UP
ENSG00000274113	165243114808862	230735531762124	314997681352201	732499143395714	23.8914	82243.7	UP
ENSG00000275404	154190199460604	182364846526409	476280038948436	382894162285378	0.000128695526867536	0.0335622334612732	UP
ENSG00000258017	34101881806156	784519797006907	194546656442014	403255348282347	5.51741e+09	0.0169581392460783	UP
ENSG00000184384	263022526417575	-154152233092461	0.43859050241178	-351471890624143	0.000440219684590877	0.0684879098320268	DOWN
ENSG00000117899	31805956650966	119890377946404	0.32434689450715	369636275163293	0.000218710409104958	0.0482620969424941	UP
ENSG00000185432	216378953529413	138198434862576	0.378711651206536	364917304292831	0.000263085849430512	0.0514572004590679	UP
ENSG00000125871	863980403722244	182144335633277	0.467148733121165	389906517387545	9.65648e+09	0.0272470989608486	UP
ENSG00000167470	580843165105217	-166558406610392	0.460630599158377	-361587803577776	0.000299331293068239	0.0542325285925318	DOWN
ENSG00000214114	201329788316963	20977855695424	0.567085617243465	369923959584708	0.000216246385881054	0.0482620969424941	UP
ENSG00000147813	418397736936052	796692745537167	186510770257987	427156428787013	1.94107e+09	0.0072855264482262	UP
ENSG00000278488	308584814729155	108070368479645	224650407498892	481060193403736	1.50476e+08	0.000740000127434198	UP
ENSG00000100365	128311890531961	440581402014605	107446456879556	410047399244149	4.12305e+09	0.0133897919852813	UP
ENSG00000119421	990030806480625	142196862192018	0.423561214698705	335717382180915	0.000787435917972469	0.0968096215724438	UP
ENSG00000135842	959912411674488	228402127974106	0.667502431841032	342174226008664	0.00062221265916885	0.0863671313678569	UP
ENSG00000101361	684197549731086	-12209991687561	0.359359431747058	-339771009437571	0.000679523883308984	0.0913747271837049	DOWN
ENSG00000162231	930844690721023	-131129678238876	0.384817211042352	-340758350915973	0.000655408497963314	0.0889151592210139	DOWN
ENSG00000184792	258890895694316	473649173257501	13659998769545	346741739328339	0.000525485228326407	0.079339050438194	UP
ENSG00000165194	889725056728846	-773475995781862	203398242439471	-380276636860341	0.000143089284602212	0.0367589965160191	DOWN
ENSG00000260238	241302112217199	393367654997612	110127186777989	357193955921731	0.000354347200623231	0.0616063032033035	UP
ENSG00000181222	135540591249929	-159014710485727	0.462111431996592	-344104688773204	0.0005794681091405	0.0824281412770767	DOWN
ENSG00000172336	916894703719647	149974831980821	0.395020214269486	3796636895106	0.000146672381828209	0.0371253681768696	UP
ENSG00000239836	440647053594182	229349454690807	315264203787736	727483335993404	34.6848	99499.2	UP
ENSG00000242711	262513413679707	237193420864574	313919257495597	755587353120255	4.16058	17903	UP
ENSG00000155093	518528635707079	215703948759789	371954005155005	579921027251469	66627.9	7.1675e+08	UP
ENSG00000145337	304717255892635	258863950985613	0.68595498222964	377377463086859	0.000160796029432802	0.038602243086302	UP
ENSG00000104679	258589338080282	122731040535261	0.347867168918348	352810070915514	0.000418552881846787	0.0673796446007062	UP
ENSG00000134594	344446511824019	183451869117688	0.540690346390259	339291926224399	0.000691520170863052	0.0921416097339472	UP
ENSG00000138670	21547566877135	-239016862789041	0.673045011748119	-355127604568728	0.000383368100174191	0.0653319974277047	DOWN
ENSG00000076043	228028599548067	104866683771415	0.297648408052091	352317300998507	0.000426412908813971	0.0673796446007062	UP
ENSG00000145491	622178111265662	398103285208504	115125313492925	345799957567951	0.000544202241446905	0.0807483532740012	UP
ENSG00000125910	3842436405107	257793669804128	0.709258742077656	36346914674462	0.000278313501561913	0.0527438585222376	UP
ENSG00000110876	497873774922238	184984035888153	0.510038734771404	362686249645454	0.000286885967011519	0.0530954974645404	UP
ENSG00000197249	600577464699019	110972748350046	322821059730922	343759321162454	0.000586908678020994	0.0826855072845507	UP
ENSG00000197019	40354555093668	-282419884958135	0.801543240157179	-352345164688499	0.000425964812327113	0.0673796446007062	DOWN
ENSG00000147454	147819599290143	62404008211001	166135906011386	375620235921331	0.000172511221083557	0.0396419685549548	UP
ENSG00000013306	216354844926647	562848793789128	162744033784651	345849110839856	0.000543210202744591	0.0807483532740012	UP
ENSG00000143554	227580798041504	201723391930635	475413992084177	424311011643338	2.20443e+09	0.00790472567764236	UP
ENSG00000082146	163089340115838	52505640507725	155674051170676	337279335334825	0.00074409774922758	0.0963533215659651	UP
ENSG00000204161	136332011417915	255697033869314	0.69580455578014	367483989211058	0.000237998615525424	0.0487288950570888	UP
ENSG00000136842	16643114097482	521833822693683	147964746212956	352674428233495	0.000420702873534528	0.0673796446007062	UP
ENSG00000230108	477704555241217	222754865321123	398326878813527	559226296715475	224129	1.837e+09	UP
ENSG00000173535	200322195282594	826873413367598	218416926702111	378575701916789	0.000153241355055796	0.038225944974208	UP
ENSG00000186891	954896921360542	370653370988471	10072676000642	36797904644689	0.000233425674941985	0.0487288950570888	UP
ENSG00000234046	188542274443151	205086503927116	534237869273493	383886122123862	0.000123606266710735	0.0332423603535182	UP
ENSG00000230230	175819498533279	204930875089496	567953576149263	360823285027856	0.000308289742041028	0.0552737816667727	UP
ENSG00000233948	584758196728451	207682552031328	384163758734219	540609433632213	6.44139e+06	3.95961e+09	UP
ENSG00000229006	146759737708646	217859766631814	4305100470306	506050365454835	4.1815e+07	0.000218097134699605	UP
ENSG00000234495	19575319782049	23498185263239	416238683986784	56453631455324	164833	1.49321e+09	UP
ENSG00000224994	369478934179356	208131487299387	458844810930856	453598869031889	5.73343e+08	0.0025303516817654	UP
ENSG00000226437	267965754735018	277670513289111	573988933543119	483755865422537	1.31444e+08	0.000665413911715696	UP
ENSG00000099899	277935967601684	155476696597783	0.458474259480847	339117613219632	0.000695933608262441	0.0921416097339472	UP
ENSG00000274129	173015549862979	2213053980523	275488846336978	80331890381362	0.0949712	817.322	UP
ENSG00000170892	954058165906865	217378443974746	276716899220281	785562589734359	0.397781	2282.2	UP
ENSG00000278605	880523575739331	218113743284486	315004079193478	692415615197538	438.582	686261	UP
ENSG00000175063	44176668927764	484225640975397	131869111290019	367201717095403	0.000240643509171075	0.0487288950570888	UP
ENSG00000130717	950136232274883	156783858329394	0.466521692139609	33606981405374	0.000777457436376638	0.0963533215659651	UP
ENSG00000166913	283563772888876	104340170038921	0.302938714423053	344426661470579	0.000572610749842982	0.0821314685524784	UP
ENSG00000130749	16254306297597	163592602293078	0.444792466842303	36779535286302	0.000235112781529915	0.0487288950570888	UP

## Sheet: Asymp. Vs Severe
Ensembl ID	baseMean	log2FoldChange	lfcSE	stat	pvalue	padj	diffexpressed
ENSG00000168615	363926744534999	140694842011848	370079453975963	380174690867831	0.000143679457190647	0.0994653696824342	UP
ENSG00000235758	568367901791015	201722363585482	414572354050548	486579391063027	1.13998e+07	0.00150973348807028	UP
ENSG00000204310	523354620606686	19660433891462	464712721867265	423066401377269	2.33002e+09	0.0186769882365083	UP
ENSG00000162551	815036925677534	164364746868643	295452511639757	556315280436848	2.64944e+06	5.76442e+09	UP
ENSG00000239839	272835027444925	148769769195138	359347643161532	413999568457622	3.47312e+09	0.0264478358364448	UP
ENSG00000164821	150147538261184	143878870194717	332170218392834	433148013361515	1.4811e+09	0.0136710307195462	UP
ENSG00000281887	778981312218662	214205484567835	377530510326915	567385889904232	1.39616e+06	3.27131e+09	UP
ENSG00000233210	221500599767815	184908388576297	470943181515918	392634177186928	8.62476e+09	0.0640756434394923	UP
ENSG00000206337	229509689272382	192037456770023	353482771307628	543272465754482	5.55e+06	0.000112702024887758	UP
ENSG00000232062	671049575911386	220796577151268	425675756748105	518696622137974	2.13747e+07	0.000361708238436397	UP
ENSG00000231526	461056722951675	220206434732222	511271954016621	430703137542066	1.6546e+09	0.0139997669727464	UP
ENSG00000233192	461500008614391	222460538674067	483211309341153	460379412430116	4.14863e+08	0.00486027481089	UP
ENSG00000225103	461056722951675	220206434732222	511271954016621	430703137542066	1.6546e+09	0.0139997669727464	UP
ENSG00000196735	224617529585829	21904716417467	325070196990463	67384572994582	1600.77	9.7519e+06	UP
ENSG00000237541	461056722951675	220206434732222	511271954016621	430703137542066	1.6546e+09	0.0139997669727464	UP
ENSG00000225890	496159132495357	220813721406083	468718614290687	471100815443912	2.46494e+08	0.0030032874287037	UP
ENSG00000206301	463010649769693	221588370877032	501946966051612	441457735306338	1.01208e+09	0.00994445537516511	UP
ENSG00000236418	273932134636835	211277713041385	328886568417987	642402984280189	13271.3	5.04903e+07	UP
ENSG00000228284	226774928495578	22181597813521	315540023104922	702972560984611	206.94	2.10113e+06	UP
ENSG00000257473	544997309316192	221927196934608	377894011138808	587273654498561	428659	1.08808e+09	UP
ENSG00000206305	550790777831757	220911794826553	375498801688439	588315578726798	402517	1.08808e+09	UP
ENSG00000223793	471706650820594	221548278449498	41175722866527	538055589619293	7.42562e+06	0.000141365197704653	UP
ENSG00000231823	461344898976949	221994453212742	468330048387006	474012833422332	2.13583e+08	0.00271072291467251	UP
ENSG00000165949	173536726567195	206059303742104	34456376718061	598029518391278	222734	6.78447e+08	UP
ENSG00000275214	104186705322657	207509338415584	323919145842949	640620787868444	14918.4	5.04903e+07	UP
ENSG00000211890	170328726033472	190320724977092	437116093948291	435400864008466	1.3367e+09	0.0127237545004349	UP
ENSG00000211893	507476466012932	212219173818952	467065687334505	454366868673366	5.52835e+08	0.00623680078066594	UP
ENSG00000211897	459820975173298	221578036150613	518122966290879	42765530687983	1.89809e+09	0.0156259244480739	UP
ENSG00000281990	123753614519023	202447549109922	480176917727152	421610330767624	2.4856e+09	0.0194131677052098	UP
ENSG00000239571	348873306637012	187109629981658	361734175501954	517257264183067	2.30893e+07	0.000370157438508734	UP
ENSG00000211651	179262406369492	206187592439991	40204812347817	512843066288273	2.92167e+07	0.000423781953506043	UP
ENSG00000187116	218842131223235	204050988337166	315736117303753	646270658167559	10284.7	4.4753e+07	UP
ENSG00000274113	165243114808862	208463739190532	309303580237627	673977776236463	1586.29	9.7519e+06	UP
ENSG00000275404	154190199460604	20901903655049	466126126893464	448417337048911	7.31971e+08	0.00779170915457872	UP
ENSG00000239836	440647053594182	159972156132761	309994535369023	516048310149491	2.46313e+07	0.000375135302620969	UP
ENSG00000242711	262513413679707	165584502584745	308689633588549	536410959641916	8.13495e+06	0.000145759166346289	UP
ENSG00000155093	518528635707079	141950528737459	366551095013074	387259868183987	0.0001076810546518	0.0780944029689007	UP
ENSG00000234046	188542274443151	202115117316807	52282728267425	386581045049891	0.000110720907746798	0.078431601162034	UP
ENSG00000233948	584758196728451	188626586445219	376656092235853	50079260719114	5.50197e+07	0.00076177217576453	UP
ENSG00000229006	146759737708646	186403702066414	421808515900254	441915454619444	9.90878e+08	0.00994445537516511	UP
ENSG00000234495	19575319782049	182802132248795	407920180195682	448132112907735	7.41824e+08	0.00779170915457872	UP
ENSG00000274129	173015549862979	197162907639744	270971076202314	727616062950337	34.3455	523081	UP
ENSG00000170892	954058165906865	198931753171905	272152331102914	730957373636015	26.7991	523081	UP
ENSG00000278605	880523575739331	200139583330937	309335402488718	64699863552875	9801.18	4.4753e+07	UP
