# Supplementary material for: Computational identification of differentially-expressed genes as suggested novel COVID-19 biomarkers: A bioinformatics analysis of expression profiles
Source: Comput Struct Biotechnol J. 2023 Jun 12;21:3339–54. doi: 10.1016/j.csbj.2023.06.007 (PMC10259169; doi:10.1016/j.csbj.2023.06.007)
Supplement: Supplementary file 1 — Supplementary material [file mmc1.zip › mmc1/README.md]

# Identification-of-differentially-expressed-genes-as-potential-novel-COVID-19-biomarkers
Supplementary Material


This repository includes all plots and tables produced during the analysis of GEO RNA-Seq data for COVID 19.
The experimental conditions under examination are:
1.  "Control_Healthy" vs "COVID+_Moderate to severe"
2. "Control_Healthy" vs "COVID+_Mild"
3. "Control_Healthy" vs "COVID-_Recovered"
4. "Control_Healthy" vs "COVID+_Severe"
5. "Control_Healthy" vs "COVID+_Asymptomatic”
6. "Control_Healthy" vs "COVID+_Moderate"
7. "COVID+_Asymptomatic " vs "COVID+_Severe" 
